# Supplementary material for: Identification and experimental validation of mitochondria pathway related genes in acute myeloid leukemia
Source: Front Immunol. 2026 May 19;17:1765805. doi: 10.3389/fimmu.2026.1765805 (PMC13226555; doi:10.3389/fimmu.2026.1765805)
Supplement: Supplementary file 1 [file Table1.xlsx]

## Sheet: Table S1
Supplementary Table S1. Baseline characteristics of the AML discovery and validation cohorts stratified by risk group
Characteristic	TCGA-LAML				GSE10358				GSE106291				GSE71014
	Overall	High-risk	Low-risk	P value	Overall	High-risk	Low-risk	P value	Overall	High-risk	Low-risk	P value	Overall	High-risk	Low-risk	P value
Number of patients	130	65	65	—	78	39	39	—	243	122	121	—	96	48	48	—
Death events, n (%)	78 (60.0%)	54 (83.1%)	24 (36.9%)	<0.001	52 (66.7%)	33 (84.6%)	19 (48.7%)	0.002	143 (58.8%)	82 (67.2%)	61 (50.4%)	0.009	28 (29.2%)	20 (41.7%)	8 (16.7%)	0.013
Survival time, months (median [range])	12.2 [0.9-95.4]	8.2 [0.9-62.8]	22.4 [0.9-95.4]	<0.001	20.1 [1.2-77.2]	10.2 [1.2-64.9]	35.4 [3.1-77.2]	<0.001	24.3 [1.0-88.2]	14.9 [1.0-88.2]	38.0 [1.1-74.1]	0.003	17.0 [1.2-185.2]	14.7 [3.0-185.2]	19.4 [1.2-139.6]	0.268
Age, years (mean ± SD)	54.0 ± 16.3	57.1 ± 16.8	51.0 ± 15.3	0.018	51.0 ± 16.2	57.3 ± 14.2	44.7 ± 15.8	<0.001	54.9 ± 14.1	55.3 ± 12.9	54.5 ± 15.2	0.945	Not available	Not available	Not available	—
Sex, n (%)	Female 59 (45.4%); Male 71 (54.6%)	Female 30 (46.2%); Male 35 (53.8%)	Female 29 (44.6%); Male 36 (55.4%)	1.000	Female 34 (43.6%); Male 44 (56.4%)	Female 19 (48.7%); Male 20 (51.3%)	Female 15 (38.5%); Male 24 (61.5%)	0.494	Female 127 (52.3%); Male 116 (47.7%)	Female 68 (55.7%); Male 54 (44.3%)	Female 59 (48.8%); Male 62 (51.2%)	0.305	Not available	Not available	Not available	—
Median risk-score cutoff	8.5690	≥ 8.5690	< 8.5690	—	24.6606	≥ 24.6606	< 24.6606	—	0.1332	≥ 0.1332	< 0.1332	—	15.7541	≥ 15.7541	< 15.7541	—
Abbreviations: AML, acute myeloid leukemia; FAB, French–American–British classification; SD, standard deviation. High-risk and low-risk groups were defined using the cohort-specific median risk score. Treatment and molecular variables were summarized only when available in the uploaded cohort files.

## Sheet: Table S2
Gene	coef	se	z	p	HR	HRse	HRz	HRp	HRCILL	HRCIUL
FGR	0.176919	0.0570666	3.10022	0.0019338	1.19353	0.0681109	2.84145	0.00449083	1.06723	1.33478
NFYA	-0.439201	0.169974	-2.58392	0.00976834	0.644552	0.109557	-3.24441	0.00117694	0.461929	0.899373
KRIT1	-0.744959	0.279589	-2.66448	0.00771081	0.474754	0.132736	-3.95707	7.58738e-05	0.274462	0.821212
LAP3	0.424788	0.149115	2.84872	0.0043895	1.52927	0.228036	2.32097	0.0202886	1.14171	2.04838
ALS2	-0.327715	0.115349	-2.84108	0.00449605	0.720568	0.0831165	-3.36193	0.00077401	0.574765	0.903358
CASP10	0.538761	0.204481	2.63478	0.00841924	1.71388	0.350456	2.03701	0.0416489	1.14796	2.55879
MTMR7	-0.615929	0.203262	-3.03022	0.00244378	0.540139	0.10979	-4.18855	2.80737e-05	0.362651	0.804494
POLDIP2	0.942726	0.334185	2.82097	0.00478785	2.56697	0.857842	1.82664	0.0677539	1.3334	4.94173
SLC22A16	-0.31443	0.121601	-2.58575	0.0097166	0.730205	0.0887935	-3.03845	0.00237796	0.575358	0.926727
HCCS	0.697912	0.262461	2.65911	0.0078347	2.00955	0.527428	1.9141	0.0556069	1.20141	3.36129
LIG3	-0.574417	0.21096	-2.72287	0.00647183	0.563033	0.118778	-3.67886	0.000234275	0.372361	0.851341
ACSM3	-0.209041	0.0725995	-2.87938	0.00398464	0.811362	0.0589045	-3.20244	0.00136267	0.703749	0.93543
TSPOAP1	-0.242101	0.0853072	-2.83799	0.0045399	0.784977	0.0669642	-3.21101	0.00132268	0.664115	0.927835
MPO	-0.130885	0.0353272	-3.70493	0.000211453	0.877319	0.0309932	-3.95832	7.54795e-05	0.818629	0.940217
KMT2E	-0.780873	0.243289	-3.20965	0.00132898	0.458006	0.111428	-4.86407	1.14994e-06	0.284304	0.737835
ZNF195	-0.419942	0.156633	-2.68105	0.00733913	0.657085	0.102921	-3.33182	0.000862815	0.483387	0.893199
ITGAL	0.360259	0.104571	3.44511	0.000570819	1.4337	0.149924	2.89281	0.00381809	1.16801	1.75983
CCDC124	0.667801	0.181445	3.68046	0.000232813	1.94994	0.353808	2.68492	0.00725475	1.36639	2.78271
CEACAM21	0.364404	0.12405	2.93757	0.00330799	1.43966	0.178589	2.46183	0.0138229	1.12893	1.8359
CD79B	0.331044	0.11848	2.79409	0.00520468	1.39242	0.164975	2.37868	0.0173749	1.10388	1.75639
PLEKHG6	-0.43296	0.158553	-2.7307	0.00632006	0.648586	0.102835	-3.41725	0.000632579	0.475343	0.88497
SS18L2	0.883114	0.320907	2.75193	0.0059245	2.41842	0.776088	1.82765	0.0676016	1.28936	4.53616
RHOBTB2	0.773427	0.172988	4.47099	7.78566e-06	2.16718	0.374895	3.11335	0.00184977	1.544	3.04188
REV3L	-0.479609	0.185806	-2.58124	0.00984459	0.619025	0.115018	-3.31229	0.000925342	0.430081	0.890977
DYRK4	0.944668	0.364321	2.59296	0.00951552	2.57196	0.93702	1.67762	0.0934218	1.25937	5.25261
UQCRC1	0.679842	0.210859	3.22416	0.00126345	1.97357	0.416144	2.33949	0.0193099	1.30547	2.98356
HHATL	5.25423	1.83352	2.86566	0.00416145	191.373	350.886	0.54255	0.587439	5.26248	6959.41
CD4	0.224246	0.0783413	2.86242	0.00420414	1.25138	0.0980346	2.56418	0.0103419	1.07326	1.45906
LYPLA2	0.652177	0.223551	2.91736	0.00353012	1.91972	0.429154	2.14309	0.0321058	1.23865	2.97525
MRC2	-0.165955	0.0635074	-2.61316	0.00897097	0.847085	0.0537961	-2.8425	0.00447611	0.747944	0.959366
MBTD1	-0.656244	0.197634	-3.32051	0.000898536	0.518796	0.102532	-4.69322	2.68931e-06	0.352185	0.764228
PSMC4	0.779268	0.273935	2.84472	0.00444501	2.17988	0.597144	1.97587	0.0481699	1.27426	3.72911
MVP	0.439216	0.117889	3.72567	0.000194794	1.55149	0.182904	3.0152	0.00256814	1.23141	1.95477
DNASE1L1	0.793358	0.198688	3.99299	6.52458e-05	2.21081	0.439261	2.75647	0.00584293	1.49771	3.26343
CAPN1	0.58772	0.211488	2.77898	0.00545304	1.79988	0.380652	2.10134	0.0356114	1.18912	2.72434
WAS	0.685521	0.178148	3.84805	0.000119061	1.98481	0.353588	2.78518	0.00534987	1.39984	2.81422
MATR3	-0.539058	0.174113	-3.09602	0.00196134	0.583297	0.10156	-4.10303	4.07769e-05	0.414653	0.820531
IGF1	2.03969	0.682849	2.98703	0.00281699	7.68824	5.2499	1.27397	0.202673	2.01644	29.3136
RUFY3	-0.416412	0.129002	-3.22794	0.00124683	0.659409	0.0850652	-4.00389	6.23101e-05	0.512092	0.849105
CD74	0.300188	0.0865575	3.46808	0.000524192	1.35011	0.116862	2.99594	0.00273598	1.13944	1.59973
HGF	-0.218199	0.0555262	-3.92966	8.50644e-05	0.803965	0.0446411	-4.39135	1.12649e-05	0.721063	0.896399
MNAT1	-0.772231	0.276718	-2.79068	0.00525974	0.461981	0.127838	-4.20858	2.56976e-05	0.268585	0.794634
FHL1	0.217024	0.0783347	2.77047	0.00559748	1.24237	0.097321	2.49046	0.0127577	1.06555	1.44854
RTF2	0.934685	0.356459	2.62214	0.00873803	2.54641	0.907691	1.70367	0.0884419	1.26622	5.12091
DEF6	0.645113	0.230002	2.80481	0.00503458	1.9062	0.438431	2.06692	0.0387414	1.21448	2.9919
IFNGR1	0.32292	0.119307	2.70663	0.00679702	1.38115	0.164782	2.31309	0.0207176	1.09317	1.74501
TNFRSF1B	0.180477	0.0634664	2.84366	0.00445981	1.19779	0.0760193	2.60182	0.00927303	1.05769	1.35645
BAK1	0.811288	0.226516	3.58159	0.000341511	2.25081	0.509844	2.45331	0.0141548	1.44387	3.50872
EIPR1	0.81862	0.312421	2.62025	0.00878665	2.26737	0.708374	1.78912	0.0735948	1.2291	4.18269
PNPLA6	0.517727	0.143955	3.59645	0.00032259	1.67821	0.241586	2.80731	0.00499569	1.26564	2.22526
UBA6	-0.788462	0.246016	-3.20492	0.00135102	0.454543	0.111825	-4.87776	1.07295e-06	0.28065	0.736181
SH3YL1	-0.560925	0.184706	-3.03686	0.00239058	0.570681	0.105408	-4.07293	4.64263e-05	0.397349	0.819625
VCL	0.483051	0.152037	3.1772	0.00148705	1.62101	0.246454	2.5198	0.0117423	1.2033	2.18374
ADSS2	-0.730244	0.229417	-3.18304	0.00145738	0.481791	0.110531	-4.68834	2.75425e-06	0.307311	0.755335
ZFYVE16	-0.620363	0.177903	-3.48709	0.000488301	0.537749	0.095667	-4.83187	1.35254e-06	0.379445	0.762098
SLC66A1	0.504138	0.168387	2.99393	0.00275413	1.65556	0.278775	2.35157	0.0186943	1.19018	2.3029
RAB27B	0.22078	0.0705681	3.12862	0.00175631	1.24705	0.0880019	2.80732	0.00499552	1.08597	1.43203
PARP3	0.618144	0.13358	4.62754	3.70042e-06	1.85548	0.247854	3.45155	0.000557379	1.42808	2.41079
AIFM2	0.61519	0.156051	3.94223	8.07287e-05	1.85001	0.288696	2.9443	0.00323688	1.36252	2.51191
SPATA7	-0.648557	0.233029	-2.78316	0.00538329	0.522799	0.121828	-3.91701	8.9653e-05	0.331116	0.825449
ZPBP	2.32951	0.858505	2.71345	0.00665875	10.2729	8.8193	1.05143	0.293062	1.90955	55.2652
ARHGEF5	0.554014	0.168784	3.28238	0.00102934	1.74022	0.293722	2.52015	0.0117305	1.25007	2.42256
LAMC3	-0.445618	0.167171	-2.66564	0.00768418	0.640428	0.107061	-3.35856	0.000783484	0.461503	0.888724
PLEKHA5	-0.335541	0.111905	-2.99845	0.00271359	0.714951	0.0800065	-3.56282	0.000366895	0.574147	0.890287
AKR7A2	0.586605	0.180716	3.246	0.0011704	1.79787	0.324905	2.45571	0.0140606	1.26163	2.56204
LAMA3	0.461207	0.137572	3.35247	0.000800942	1.58599	0.218188	2.6857	0.00723784	1.21115	2.07683
KCNQ1	0.242013	0.0854153	2.83337	0.00460606	1.27381	0.108803	2.51657	0.0118502	1.07746	1.50595
TRAPPC3	1.31719	0.438434	3.00431	0.00266183	3.73293	1.63664	1.66984	0.0949516	1.58072	8.81548
RELT	0.332762	0.113399	2.93444	0.00334145	1.39482	0.15817	2.49614	0.0125552	1.11684	1.74198
SZRD1	0.957898	0.318536	3.00719	0.00263678	2.60621	0.830172	1.93479	0.0530158	1.39595	4.86573
CDK14	-0.279249	0.105521	-2.64638	0.00813582	0.756352	0.079811	-3.05282	0.00226705	0.615041	0.93013
ZC3H11A	-1.9461	0.657796	-2.95851	0.00309131	0.142831	0.0939534	-9.12334	0	0.0393464	0.518488
OGFR	0.52111	0.177047	2.94334	0.00324694	1.6839	0.298129	2.29396	0.0217929	1.19018	2.38242
LTK	-0.185874	0.0638805	-2.90972	0.00361755	0.830378	0.0530449	-3.1977	0.00138527	0.732657	0.941133
ZNF275	0.563604	0.210085	2.68274	0.0073022	1.75699	0.369119	2.05081	0.0402851	1.16398	2.65213
CDON	-1.14248	0.384282	-2.97303	0.00294872	0.319025	0.122596	-5.55463	2.78196e-08	0.150218	0.677527
CALCRL	0.290823	0.0732058	3.97268	7.10694e-05	1.33753	0.0979148	3.44716	0.000566516	1.15875	1.54389
DGKA	0.484616	0.182942	2.64901	0.00807283	1.62355	0.297016	2.09938	0.0357831	1.13435	2.32374
CDK13	-0.797009	0.296357	-2.68935	0.0071591	0.450675	0.133561	-4.11292	3.90683e-05	0.252118	0.805607
ELOVL1	0.760944	0.249629	3.0483	0.0023014	2.1403	0.53428	2.13427	0.032821	1.31217	3.49107
KIF26A	-0.342424	0.109971	-3.11378	0.00184709	0.710047	0.0780843	-3.71333	0.000204549	0.572374	0.880834
ARFGEF1	-0.79535	0.194514	-4.0889	4.33417e-05	0.451423	0.0878082	-6.24744	4.17237e-10	0.308328	0.660929
STAG3	-0.457502	0.171855	-2.66214	0.00776462	0.632862	0.108761	-3.37565	0.000736428	0.451883	0.886324
CACNB1	0.306713	0.118212	2.59459	0.00947032	1.35895	0.160645	2.23444	0.0254543	1.07791	1.71327
PKM	0.391316	0.148504	2.63506	0.00841233	1.47893	0.219626	2.18064	0.02921	1.10545	1.97858
IFI35	0.576013	0.184104	3.12874	0.00175557	1.77893	0.327508	2.37836	0.0173899	1.24008	2.55193
TFE3	0.528994	0.181623	2.91259	0.00358449	1.69722	0.308256	2.26184	0.0237075	1.18889	2.42291
FTSJ1	0.804748	0.301877	2.66582	0.00768011	2.23613	0.675036	1.83121	0.0670691	1.23748	4.04069
KCNAB2	0.478738	0.184729	2.59157	0.00955391	1.61404	0.298159	2.05942	0.0394536	1.12376	2.31822
NUCB2	-0.447201	0.127131	-3.51764	0.000435407	0.639416	0.0812895	-4.4358	9.17294e-06	0.49839	0.820346
CNGB1	-5.17608	1.9486	-2.65631	0.00790021	0.00565012	0.0110098	-90.3148	0	0.000123995	0.25746
CAMK2A	2.48139	0.582213	4.262	2.02602e-05	11.9579	6.96204	1.57395	0.115499	3.8201	37.4313
SLC12A3	0.504671	0.180432	2.79702	0.00515764	1.65644	0.298874	2.19638	0.028065	1.16303	2.35917
MAP4K4	-0.457487	0.15549	-2.94224	0.00325852	0.632872	0.0984051	-3.73079	0.000190883	0.466619	0.858359
WDR1	0.669634	0.248071	2.69937	0.00694712	1.95352	0.484611	1.9676	0.0491139	1.20132	3.1767
MYO3B	1.47167	0.487981	3.01584	0.00256272	4.35651	2.12589	1.57887	0.114366	1.67405	11.3373
SREBF1	0.468443	0.145641	3.21642	0.00129802	1.59751	0.232663	2.56812	0.0102253	1.2008	2.12526
HSD17B10	0.705371	0.230543	3.05961	0.00221624	2.0246	0.466756	2.19515	0.0281531	1.28855	3.1811
TRNT1	-0.65602	0.209838	-3.12631	0.00177016	0.518913	0.108888	-4.41819	9.95306e-06	0.343937	0.782905
STK10	0.632749	0.192727	3.28314	0.00102659	1.88278	0.362863	2.43282	0.0149817	1.29048	2.74694
PDE8A	-0.53477	0.18401	-2.9062	0.00365845	0.585804	0.107794	-3.84248	0.000121795	0.408435	0.840199
SDHA	0.899711	0.316001	2.84718	0.00441083	2.45889	0.777011	1.87757	0.0604402	1.32361	4.56793
DHRS9	0.215472	0.0682743	3.15598	0.00159962	1.24045	0.0846907	2.83912	0.00452376	1.08508	1.41806
MRPS34	0.618306	0.216811	2.85182	0.00434691	1.85578	0.402353	2.12694	0.033425	1.21333	2.83842
ZNF532	0.293055	0.0820572	3.57135	0.000355145	1.34052	0.109999	3.09563	0.00196393	1.14137	1.57442
ENO1	0.79119	0.203752	3.88311	0.000103128	2.20602	0.449481	2.68314	0.00729335	1.47971	3.28885
FNDC3B	-0.593645	0.156086	-3.80333	0.000142766	0.55231	0.0862078	-5.19315	2.06769e-07	0.406746	0.74997
FRYL	-0.625047	0.229012	-2.72932	0.00634653	0.535236	0.122576	-3.79165	0.00014965	0.341673	0.838457
PLD1	-0.268328	0.103457	-2.59362	0.00949715	0.764657	0.0791091	-2.97492	0.00293066	0.624315	0.936546
ATP12A	-1.33062	0.476438	-2.79285	0.00522453	0.264313	0.125929	-5.84209	5.15505e-09	0.10389	0.672455
ICAM3	0.384117	0.142873	2.68852	0.00717685	1.46832	0.209782	2.23239	0.0255889	1.1097	1.94282
NT5C2	-0.58277	0.213424	-2.73057	0.00632252	0.55835	0.119165	-3.7062	0.000210396	0.367485	0.848347
ARHGEF1	0.475882	0.169484	2.80783	0.00498763	1.60943	0.272773	2.23421	0.025469	1.15454	2.24356
NFKB2	0.311404	0.11826	2.63321	0.00845825	1.36534	0.161466	2.26265	0.0236571	1.08287	1.72149
SIRT6	0.58603	0.208171	2.81513	0.00487568	1.79684	0.37405	2.1303	0.0331466	1.19485	2.70212
CAPZB	0.920297	0.274742	3.34968	0.000809051	2.51004	0.689611	2.18969	0.0285467	1.46494	4.30071
HOXA9	0.17543	0.0466263	3.76247	0.00016824	1.19176	0.0555673	3.45093	0.000558658	1.08768	1.3058
EDN1	0.738673	0.258466	2.85792	0.00426433	2.09316	0.541009	2.02059	0.0433224	1.26123	3.47383
THOC1	-0.585792	0.218093	-2.68597	0.00723196	0.556665	0.121405	-3.65171	0.000260501	0.363038	0.853562
CARMIL1	0.311132	0.0964085	3.22722	0.00124999	1.36497	0.131595	2.77343	0.00554682	1.12995	1.64887
EPB41L2	0.228672	0.0744357	3.07207	0.0021258	1.25693	0.0935604	2.74613	0.00603024	1.0863	1.45436
SESN1	0.401096	0.133315	3.00864	0.00262424	1.49346	0.199101	2.47845	0.0131955	1.15005	1.93942
KCNN2	0.912445	0.301058	3.03079	0.00243911	2.4904	0.749756	1.98785	0.046828	1.38041	4.49294
C1QTNF3	-0.727421	0.204894	-3.55023	0.000384888	0.483154	0.0989951	-5.22093	1.78029e-07	0.323355	0.721923
SMAP2	0.368101	0.13307	2.76622	0.00567109	1.44499	0.192285	2.31421	0.0206561	1.11326	1.87557
GSTP1	0.5722	0.17983	3.18189	0.00146316	1.77216	0.318688	2.42294	0.0153955	1.24575	2.52101
HACE1	-0.582715	0.196563	-2.96453	0.0030315	0.55838	0.109757	-4.02362	5.73097e-05	0.379853	0.820814
AKR1B1	0.442146	0.134146	3.296	0.000980714	1.55604	0.208737	2.66384	0.00772539	1.19629	2.02398
MGST2	0.534589	0.17592	3.03881	0.00237511	1.70675	0.300251	2.35385	0.0185801	1.209	2.40942
MRPL28	0.771217	0.241086	3.19893	0.00137938	2.1624	0.521323	2.2297	0.0257671	1.3481	3.46855
ERO1B	-0.512956	0.197923	-2.5917	0.00955039	0.598723	0.118501	-3.38628	0.000708482	0.406213	0.882466
GMCL1	-0.821978	0.228827	-3.59213	0.000327986	0.439561	0.100584	-5.57186	2.52029e-08	0.280699	0.688332
FKBP1A	0.857148	0.286049	2.99651	0.00273089	2.35643	0.674054	2.01235	0.0441833	1.34515	4.128
EBF4	-0.309546	0.112231	-2.75811	0.00581363	0.73378	0.0823529	-3.23267	0.00122639	0.588891	0.914318
TASP1	-0.587036	0.211276	-2.77853	0.0054605	0.555973	0.117463	-3.78013	0.000156745	0.367464	0.841185
OAS1	0.289137	0.0862847	3.35096	0.000805309	1.33527	0.115214	2.91002	0.00361404	1.12752	1.58131
KIF16B	0.334783	0.112678	2.97115	0.00296685	1.39764	0.157483	2.52496	0.0115713	1.12068	1.74303
ARHGAP4	0.393742	0.122048	3.22613	0.00125478	1.48252	0.180938	2.66675	0.00765875	1.16711	1.88316
NUDC	0.890773	0.295488	3.01459	0.00257329	2.43701	0.720108	1.99555	0.0459825	1.36565	4.34888
MUL1	0.893265	0.307395	2.90592	0.00366172	2.44309	0.750994	1.92158	0.0546589	1.33747	4.46267
CERS4	-0.213357	0.0771643	-2.76497	0.00569279	0.807868	0.0623385	-3.08208	0.0020556	0.694477	0.939772
MCOLN1	0.446229	0.152049	2.93477	0.00333799	1.56241	0.237563	2.36741	0.0179131	1.15977	2.10484
DLL3	-0.656225	0.212593	-3.08676	0.0020235	0.518806	0.110295	-4.3628	1.28409e-05	0.342015	0.786982
SEL1L3	0.432634	0.109029	3.96806	7.24612e-05	1.54131	0.168048	3.22118	0.00127666	1.24476	1.90852
PSME1	0.604312	0.224897	2.68706	0.00720842	1.82999	0.411561	2.0167	0.0437271	1.17765	2.84369
JPH4	0.617019	0.136595	4.51713	6.26845e-06	1.85339	0.253165	3.3709	0.000749231	1.41807	2.42236
TINF2	0.86502	0.313119	2.76259	0.00573444	2.37505	0.743674	1.849	0.0644579	1.28572	4.38733
TEKT2	-0.328216	0.122988	-2.66867	0.00761512	0.720207	0.0885772	-3.15874	0.0015845	0.565939	0.916527
RFFL	-0.736182	0.277733	-2.65069	0.00803284	0.478939	0.133017	-3.91725	8.95641e-05	0.27789	0.825442
MAP3K1	-0.447687	0.140333	-3.19017	0.00142189	0.639105	0.0896877	-4.02391	5.72388e-05	0.485423	0.841441
TMEM38B	0.519555	0.139882	3.71422	0.00020383	1.68128	0.235181	2.89682	0.00376964	1.27812	2.21161
FKBP5	0.355839	0.111018	3.20522	0.00134958	1.42738	0.158465	2.69698	0.00699715	1.14826	1.77434
MRPS18A	0.997266	0.315323	3.16268	0.00156325	2.71086	0.854797	2.00148	0.0453406	1.46118	5.02933
IL12RB1	0.548625	0.127646	4.298	1.72343e-05	1.73087	0.22094	3.30801	0.000939599	1.34776	2.22289
ACOT7	0.504126	0.15454	3.2621	0.00110589	1.65554	0.255847	2.56222	0.0104004	1.22291	2.24122
MACROH2A2	0.253531	0.0971423	2.60989	0.00905707	1.28857	0.125174	2.30532	0.0211486	1.06517	1.55882
OCEL1	0.560638	0.189964	2.95129	0.00316448	1.75179	0.332776	2.25914	0.0238744	1.20722	2.54202
PSMD8	0.734668	0.256016	2.86962	0.00410967	2.08479	0.533739	2.03243	0.0421097	1.26224	3.44336
ATP5F1D	0.482656	0.162877	2.96332	0.00304343	1.62037	0.263921	2.3506	0.0187434	1.17753	2.22975
MARCHF2	0.472714	0.160577	2.94384	0.00324167	1.60434	0.257621	2.34586	0.0189833	1.17115	2.19776
MISP	-1.97252	0.634177	-3.11036	0.00186861	0.139106	0.088218	-9.75871	0	0.0401361	0.482124
POLR2E	0.670245	0.224209	2.98937	0.00279551	1.95472	0.438266	2.1784	0.0293765	1.25961	3.03341
PALM	-0.22893	0.0757684	-3.02144	0.00251573	0.795384	0.060265	-3.39527	0.000685616	0.685619	0.922723
SPECC1L	0.791358	0.295769	2.6756	0.0074596	2.20639	0.652581	1.84864	0.0645091	1.23573	3.9395
PPM1F	0.391489	0.140372	2.78893	0.00528817	1.47918	0.207636	2.3078	0.0210105	1.12341	1.94763
SLC35E4	0.419129	0.142523	2.94078	0.00327386	1.52064	0.216726	2.40228	0.0162931	1.15003	2.01067
CYTH4	0.336195	0.0934391	3.59802	0.000320654	1.39961	0.130778	3.05564	0.00224579	1.16539	1.68091
ESS2	0.745098	0.25332	2.94134	0.00326801	2.10665	0.533655	2.07371	0.038106	1.28223	3.46113
MFNG	0.645153	0.161675	3.99043	6.59535e-05	1.90628	0.308198	2.94058	0.00327602	1.38857	2.617
SLC25A1	0.359836	0.124008	2.90171	0.00371133	1.43309	0.177716	2.43701	0.0148094	1.12388	1.82739
SH3BP1	0.538406	0.175416	3.0693	0.00214559	1.71327	0.300536	2.37334	0.0176282	1.21482	2.41625
LGALS1	0.260488	0.0710645	3.66552	0.000246838	1.29756	0.0922106	3.227	0.00125098	1.12886	1.49148
PICK1	0.526558	0.179818	2.92828	0.00340845	1.69309	0.304449	2.27655	0.022813	1.1902	2.40848
SLC16A8	0.351043	0.114057	3.07778	0.00208549	1.42055	0.162024	2.5956	0.00944268	1.13598	1.7764
RAB36	0.919785	0.285811	3.21816	0.00129018	2.50875	0.717029	2.10417	0.0353637	1.43276	4.39279
CYB5R3	0.494325	0.18612	2.65594	0.00790878	1.63939	0.305124	2.09551	0.0361257	1.1383	2.36107
MCM5	0.515822	0.176376	2.92456	0.00344941	1.67501	0.295432	2.28484	0.0223222	1.18546	2.36674
TXN2	1.08581	0.302269	3.5922	0.0003279	2.96184	0.895275	2.19133	0.0284278	1.63783	5.35617
KIAA0930	0.477672	0.160105	2.9835	0.00284976	1.61232	0.25814	2.37204	0.0176904	1.17806	2.20664
NCF4	0.413129	0.155533	2.65621	0.00790246	1.51154	0.235095	2.17589	0.0295636	1.11437	2.05026
KCTD17	0.505739	0.133156	3.79808	0.00014582	1.65821	0.220802	2.98101	0.00287302	1.27731	2.1527
PMM1	0.554051	0.16151	3.43045	0.000602581	1.74029	0.281073	2.63379	0.00844376	1.26807	2.38835
DESI1	0.730625	0.189369	3.85822	0.000114216	2.07638	0.393201	2.73748	0.00619122	1.43257	3.00952
KCNK10	0.374517	0.143324	2.61308	0.00897308	1.45429	0.208435	2.17953	0.0292925	1.09813	1.92596
GZMH	0.215576	0.0815936	2.64207	0.00824009	1.24058	0.101223	2.37669	0.0174686	1.05723	1.45571
GZMB	0.229058	0.0807838	2.83544	0.00457619	1.25741	0.101579	2.53414	0.0112723	1.07329	1.47313
ITPK1	0.599761	0.170902	3.50937	0.000449163	1.82168	0.31133	2.63927	0.00830858	1.30317	2.54651
ASB2	0.601426	0.15416	3.90132	9.56701e-05	1.82472	0.281298	2.93183	0.00336968	1.34889	2.46841
ARHGAP5	-0.210797	0.0814135	-2.58921	0.00961952	0.809939	0.0659399	-2.88234	0.00394729	0.690483	0.950061
PSME2	0.732463	0.201862	3.62853	0.000285039	2.0802	0.419913	2.57243	0.0100987	1.40049	3.0898
PSMA7	0.72728	0.241796	3.00782	0.00263126	2.06944	0.500384	2.13725	0.0325778	1.28836	3.32408
SLCO4A1	0.346483	0.118317	2.92845	0.00340662	1.41409	0.16731	2.47497	0.0133249	1.12141	1.78315
C20orf27	0.338754	0.121059	2.79825	0.00513805	1.4032	0.16987	2.37357	0.0176172	1.10681	1.77895
RSPO4	0.703544	0.236755	2.97162	0.00296237	2.0209	0.478458	2.13373	0.0328646	1.27063	3.21419
PDYN	1.77869	0.689952	2.57799	0.00993773	5.92208	4.08595	1.20464	0.228344	1.53174	22.8961
HCK	0.245612	0.0779891	3.14931	0.00163656	1.2784	0.0997015	2.79237	0.00523238	1.09719	1.48954
CHMP4B	0.679439	0.218647	3.10748	0.00188692	1.97277	0.43134	2.25523	0.0241188	1.28518	3.02823
DNTTIP1	1.27018	0.318981	3.98199	6.83399e-05	3.5615	1.13605	2.25474	0.0241497	1.90597	6.65502
TNNC2	0.505646	0.192643	2.62479	0.00867027	1.65806	0.319412	2.06021	0.0393784	1.13664	2.41867
MIB1	-0.638134	0.153586	-4.1549	3.25433e-05	0.528277	0.081136	-5.81398	6.10053e-09	0.390957	0.713829
ABCD1	0.455812	0.147438	3.09155	0.00199116	1.57745	0.232577	2.48285	0.0130335	1.18156	2.10599
NAA10	0.710496	0.254807	2.78836	0.00529749	2.035	0.518533	1.99602	0.0459322	1.23501	3.35318
RENBP	0.432987	0.134723	3.2139	0.00130946	1.54186	0.207724	2.60854	0.00909292	1.18404	2.0078
EMD	0.550846	0.211659	2.60251	0.0092544	1.73472	0.36717	2.00104	0.0453886	1.14568	2.6266
UBL4A	0.605765	0.22293	2.71729	0.00658191	1.83265	0.408553	2.03805	0.0415445	1.18392	2.83686
GABRE	-0.195196	0.0712226	-2.74064	0.00613191	0.822674	0.0585929	-3.02641	0.00247476	0.715489	0.945916
SYTL4	0.283852	0.0781	3.63446	0.00027856	1.32824	0.103735	3.16417	0.00155526	1.13972	1.54794
FNDC3A	-0.667229	0.198304	-3.36468	0.000766335	0.513129	0.101755	-4.78472	1.71225e-06	0.34788	0.756873
CORO1A	0.369447	0.135225	2.73209	0.00629347	1.44693	0.195662	2.28422	0.0223589	1.11006	1.88605
NFAT5	-0.580333	0.169755	-3.41866	0.000629304	0.559712	0.0950137	-4.63395	3.58761e-06	0.4013	0.780656
CCL22	0.930279	0.219049	4.2469	2.16749e-05	2.53522	0.555337	2.76448	0.00570138	1.65029	3.89467
MLYCD	-0.675016	0.206974	-3.26135	0.00110882	0.509148	0.105381	-4.6579	3.19457e-06	0.339365	0.763873
HSDL1	-0.504779	0.156687	-3.22158	0.00127488	0.603639	0.0945823	-4.19064	2.78163e-05	0.444023	0.820634
COTL1	0.281671	0.0949799	2.96558	0.00302113	1.32534	0.125881	2.58452	0.00975138	1.10022	1.59652
PYCARD	0.54349	0.148943	3.64899	0.000263273	1.72201	0.25648	2.81506	0.00487684	1.28604	2.30576
RPGRIP1L	-0.560464	0.215892	-2.59603	0.00943065	0.570944	0.123262	-3.48083	0.000499857	0.37396	0.871689
BCKDK	0.909312	0.205169	4.43202	9.33533e-06	2.48261	0.509355	2.91077	0.00360539	1.66062	3.7115
SYT17	0.396621	0.145669	2.72276	0.00647391	1.48679	0.216579	2.24764	0.0245991	1.11752	1.97808
CORO2B	-0.336978	0.122914	-2.74158	0.00611453	0.713925	0.0877512	-3.26007	0.00111385	0.561084	0.9084
CSK	0.705825	0.188254	3.74931	0.00017732	2.02552	0.381312	2.68944	0.00715722	1.40053	2.9294
IGDCC4	-0.779826	0.27663	-2.81902	0.00481709	0.458486	0.126831	-4.26957	1.95852e-05	0.266599	0.788486
TMEM87A	-0.582121	0.186233	-3.12577	0.00177338	0.558712	0.10405	-4.2411	2.22429e-05	0.387853	0.80484
CSPP1	-0.763996	0.246088	-3.10457	0.00190556	0.465801	0.114628	-4.66028	3.15773e-06	0.287561	0.75452
CPQ	0.419797	0.155808	2.69432	0.00705315	1.52165	0.237086	2.20027	0.0277876	1.12122	2.06509
ZC2HC1A	0.285873	0.107989	2.64725	0.00811495	1.33092	0.143725	2.30248	0.0213081	1.07704	1.64465
SPAG1	0.504451	0.157038	3.21229	0.00131683	1.65608	0.260067	2.52272	0.0116451	1.21733	2.25295
GFUS	0.480606	0.178251	2.69623	0.00701291	1.61705	0.288242	2.14075	0.032294	1.14024	2.29325
MAP4K1	0.809221	0.208625	3.87883	0.000104959	2.24616	0.468604	2.6593	0.00783042	1.49231	3.38082
ECH1	0.596003	0.203394	2.93029	0.00338643	1.81485	0.369129	2.20749	0.0272796	1.21818	2.70377
CD37	0.748109	0.18061	4.14213	3.44102e-05	2.113	0.381629	2.91645	0.00354043	1.48308	3.01048
OAZ1	0.742331	0.216068	3.43564	0.000591157	2.10083	0.453921	2.42515	0.015302	1.37554	3.20854
IL4I1	0.331302	0.0987882	3.35366	0.00079749	1.39278	0.13759	2.85471	0.00430756	1.14761	1.69033
TLE6	0.464809	0.172934	2.68778	0.00719279	1.59171	0.275261	2.14964	0.031584	1.13413	2.23391
LILRA1	0.170106	0.059236	2.87167	0.00408306	1.18543	0.0702202	2.64071	0.00827331	1.05549	1.33137
SNAPC2	0.493684	0.18921	2.60918	0.009076	1.63834	0.309991	2.05922	0.039473	1.1307	2.37389
C19orf53	0.682064	0.213531	3.19421	0.00140212	1.97796	0.422356	2.31548	0.0205866	1.30154	3.0059
ANKRD27	-0.393992	0.141376	-2.78684	0.00532252	0.67436	0.0953382	-3.41563	0.00063634	0.511154	0.889674
EBI3	0.330093	0.101279	3.25923	0.00111714	1.3911	0.140889	2.77592	0.00550461	1.14064	1.69655
TBCB	0.605126	0.230984	2.61978	0.00879871	1.83148	0.423043	1.96548	0.0493584	1.16463	2.88016
TGFB1	0.630739	0.156905	4.01988	5.8229e-05	1.879	0.294824	2.98143	0.00286906	1.38156	2.55555
MRPL4	0.52722	0.204093	2.58323	0.00978789	1.69422	0.345777	2.00769	0.0446757	1.13565	2.52751
ETFB	0.959833	0.295139	3.25214	0.00114539	2.61126	0.770684	2.09069	0.0365561	1.46429	4.65664
CDC37	0.516487	0.198984	2.59562	0.009442	1.67613	0.333523	2.02723	0.0426384	1.13483	2.47562
CLEC11A	-0.186295	0.0508974	-3.6602	0.000252016	0.830029	0.0422463	-4.02334	5.73794e-05	0.751224	0.917101
ARRDC2	0.546855	0.180735	3.02574	0.00248029	1.72781	0.312275	2.33067	0.0197707	1.21242	2.46228
RAB3A	0.568795	0.185052	3.0737	0.0021142	1.76614	0.326827	2.34417	0.0190697	1.22888	2.53829
GTPBP10	-0.584209	0.210212	-2.77914	0.00545035	0.557547	0.117203	-3.77509	0.000159947	0.369274	0.841811
CDK6	-0.337988	0.116059	-2.91221	0.00358877	0.713204	0.0827736	-3.46483	0.000530573	0.568099	0.895371
HBP1	-0.558364	0.208212	-2.68171	0.00732468	0.572144	0.119127	-3.59159	0.000328673	0.380431	0.86047
TTC26	-0.525632	0.200746	-2.61839	0.0088346	0.591182	0.118678	-3.44478	0.000571519	0.398883	0.876186
H2AZ2	-0.791088	0.251079	-3.15075	0.00162853	0.453351	0.113827	-4.80245	1.5674e-06	0.27715	0.741573
DNAJB6	-0.473801	0.168767	-2.80743	0.00499386	0.622631	0.105079	-3.59127	0.000329069	0.447277	0.866733
HOXA3	0.17457	0.0572061	3.05161	0.0022762	1.19073	0.0681172	2.80009	0.00510879	1.06444	1.33201
LFNG	0.232117	0.0859887	2.69939	0.00694674	1.26127	0.108455	2.409	0.0159965	1.06565	1.4928
HOXA5	0.126669	0.0399952	3.16709	0.00153971	1.13504	0.0453962	2.97472	0.0029326	1.04946	1.2276
HOXA6	0.143549	0.0470595	3.05038	0.00228552	1.15436	0.0543238	2.84155	0.00448947	1.05265	1.2659
ABHD11	0.518793	0.154321	3.36178	0.000774406	1.68	0.259259	2.62286	0.00871957	1.24151	2.27336
CYP3A5	-0.621325	0.227638	-2.72944	0.00634416	0.537232	0.122295	-3.78405	0.000154299	0.343871	0.83932
SNX8	0.662498	0.20914	3.16773	0.00153636	1.93963	0.405654	2.31634	0.0205399	1.28736	2.9224
CEP41	-0.462715	0.166718	-2.77544	0.0055127	0.629572	0.104961	-3.5292	0.000416814	0.454083	0.872883
DNM1	-0.202677	0.0747623	-2.71095	0.00670915	0.816542	0.0610466	-3.00521	0.00265399	0.705247	0.945402
AK1	0.657616	0.215831	3.0469	0.00231218	1.93018	0.416594	2.23283	0.0255601	1.2644	2.94656
CREB3	1.32459	0.339943	3.8965	9.75914e-05	3.76064	1.2784	2.15944	0.0308158	1.93153	7.32187
HPS1	0.600036	0.21244	2.82449	0.0047356	1.82218	0.387105	2.12393	0.0336762	1.20161	2.76326
VSIR	0.289458	0.0807871	3.58298	0.000339703	1.3357	0.107908	3.11103	0.00186437	1.1401	1.56486
LIPA	0.38222	0.133087	2.87195	0.00407947	1.46553	0.195044	2.38682	0.0169949	1.12905	1.90231
LZTS2	0.440413	0.166687	2.64216	0.00823797	1.55335	0.258923	2.13712	0.0325884	1.12043	2.15354
SFXN3	0.439613	0.126768	3.46787	0.000524609	1.55211	0.196757	2.80603	0.00501553	1.21065	1.98988
KAZALD1	0.349523	0.129911	2.69048	0.00713495	1.41839	0.184264	2.2706	0.0231714	1.09955	1.82968
FBXW4	0.936538	0.249659	3.75126	0.000175948	2.55113	0.636915	2.43539	0.0148759	1.56395	4.16144
CUEDC2	0.690172	0.266432	2.59043	0.00958559	1.99406	0.53128	1.87106	0.0613362	1.18291	3.36144
NEURL1	0.282056	0.105232	2.68031	0.0073553	1.32585	0.139523	2.33548	0.0195182	1.07875	1.62956
CCDC6	0.599486	0.213811	2.80382	0.00505014	1.82118	0.389388	2.1089	0.0349528	1.19773	2.76917
PPIF	0.630083	0.166793	3.77764	0.000158323	1.87777	0.313198	2.80259	0.00506936	1.35415	2.60385
PBLD	-0.728139	0.279515	-2.605	0.00918736	0.482807	0.134952	-3.83242	0.000126887	0.279158	0.835021
TBC1D12	0.313163	0.097133	3.22406	0.00126386	1.36774	0.132853	2.76805	0.00563926	1.13064	1.65457
FBXL20	-0.668735	0.232159	-2.8805	0.00397044	0.512356	0.118948	-4.09963	4.13815e-05	0.325056	0.807582
PNPO	0.632349	0.222666	2.8399	0.00451278	1.88203	0.419063	2.10476	0.0353125	1.21644	2.91179
HOXB6	0.170638	0.0617065	2.76533	0.00568661	1.18606	0.0731877	2.54226	0.0110139	1.05095	1.33854
PFN1	0.592182	0.206403	2.86906	0.00411691	1.80793	0.373162	2.16509	0.0303806	1.2064	2.70939
RAB5C	0.65542	0.239628	2.73516	0.00623504	1.92595	0.461512	2.00634	0.0448195	1.20413	3.08047
ABI3	0.261475	0.0799239	3.27155	0.0010696	1.29884	0.103809	2.8788	0.00399193	1.11052	1.51911
SMURF2	-0.860321	0.239325	-3.59477	0.000324673	0.423026	0.101241	-5.69901	1.20502e-08	0.264639	0.67621
EFNB3	-0.707443	0.238106	-2.97112	0.00296714	0.492903	0.117363	-4.32075	1.55502e-05	0.30909	0.786028
TMEM104	0.389372	0.147721	2.63585	0.00839265	1.47605	0.218045	2.18328	0.029015	1.105	1.97171
UNC119	0.380759	0.132922	2.86453	0.00417632	1.46339	0.194517	2.38228	0.0172059	1.12776	1.89891
ALDOC	0.315159	0.117502	2.68215	0.00731503	1.37048	0.161034	2.30061	0.0214136	1.08856	1.7254
GNRHR	-0.444276	0.170731	-2.6022	0.00926281	0.641289	0.109488	-3.27627	0.00105188	0.45891	0.896148
CHIC2	-0.827854	0.315048	-2.62771	0.00859626	0.436986	0.137672	-4.08954	4.32223e-05	0.235666	0.810283
AREG	0.127655	0.0434149	2.94035	0.00327846	1.13616	0.0493263	2.76041	0.00577291	1.04348	1.23707
ELF2	-0.974312	0.265943	-3.66361	0.000248687	0.377452	0.100381	-6.20186	5.57983e-10	0.224125	0.635672
NDUFC1	0.917782	0.305185	3.00729	0.00263586	2.50373	0.764102	1.96797	0.0490714	1.37662	4.55368
GALNT7	-0.488123	0.160789	-3.0358	0.00239895	0.613778	0.0986884	-3.91355	9.09477e-05	0.447866	0.841152
CLNK	0.230035	0.0781818	2.94231	0.00325772	1.25864	0.098403	2.62842	0.00857832	1.07983	1.46707
STIM2	0.863283	0.234391	3.68309	0.000230424	2.37093	0.555725	2.46693	0.0136279	1.49763	3.75347
HTATIP2	0.401662	0.117573	3.41628	0.00063484	1.49431	0.17569	2.81351	0.00490038	1.18676	1.88156
JHY	0.384607	0.132402	2.90484	0.00367437	1.46904	0.194503	2.41146	0.0158888	1.13327	1.90429
VWA5A	0.347932	0.105714	3.29126	0.000997382	1.41614	0.149705	2.7797	0.00544084	1.15112	1.74216
UNC93B1	0.408276	0.113361	3.60156	0.000316319	1.50422	0.17052	2.95697	0.00310683	1.20453	1.87847
MS4A4A	0.160944	0.0584301	2.75448	0.00587863	1.17462	0.0686332	2.54424	0.0109514	1.04752	1.31714
PRPF19	0.806341	0.255916	3.1508	0.00162822	2.2397	0.573175	2.16286	0.0305518	1.35629	3.6985
TMEM109	0.722825	0.205058	3.52497	0.000423524	2.06024	0.42247	2.50963	0.0120857	1.37839	3.07939
NECTIN1	-0.239466	0.0883118	-2.7116	0.0066959	0.787048	0.0695056	-3.06381	0.00218534	0.661957	0.935777
SLC15A3	0.191892	0.068813	2.78861	0.00529355	1.21154	0.0833697	2.53737	0.0111688	1.05868	1.38647
ACCS	-0.280027	0.104336	-2.68391	0.00727668	0.755763	0.0788529	-3.09737	0.00195246	0.615992	0.927249
NDUFS8	0.615986	0.176805	3.48399	0.000493993	1.85148	0.32735	2.60113	0.00929171	1.30925	2.61828
TCIRG1	0.268698	0.0974167	2.75824	0.0058114	1.30826	0.127446	2.41875	0.0155741	1.08087	1.58349
CLEC2B	0.256376	0.0896572	2.85951	0.00424292	1.29224	0.115859	2.52237	0.0116566	1.08399	1.54049
SELPLG	0.471895	0.132587	3.55914	0.000372065	1.60303	0.21254	2.83725	0.00455045	1.23618	2.07874
MVK	0.687592	0.262921	2.6152	0.00891751	1.98892	0.52293	1.89112	0.0586089	1.18801	3.32979
BIN2	0.59202	0.181983	3.25317	0.00114126	1.80764	0.328958	2.45513	0.0140833	1.26534	2.58235
LIN7A	-0.175218	0.0624744	-2.80464	0.00503733	0.839274	0.0524331	-3.06535	0.00217415	0.74255	0.948598
ACSS3	-0.822751	0.291956	-2.81807	0.00483138	0.439221	0.128233	-4.37311	1.22489e-05	0.247839	0.77839
SH2B3	0.416541	0.159089	2.61829	0.00883721	1.51671	0.241291	2.14142	0.0322401	1.11041	2.07166
MANSC1	0.316234	0.103639	3.05132	0.00227837	1.37195	0.142187	2.61593	0.0088984	1.11975	1.68096
GSG1	-0.996359	0.34402	-2.89623	0.00377681	0.369221	0.127019	-4.966	6.83478e-07	0.188129	0.724631
SCNN1A	0.999621	0.333146	3.00055	0.00269494	2.71725	0.905242	1.89701	0.0578268	1.41435	5.22041
OAS3	0.270536	0.0953256	2.83802	0.00453937	1.31067	0.12494	2.48653	0.0128996	1.0873	1.57991
OAS2	0.286166	0.0875669	3.26797	0.00108323	1.33131	0.116579	2.84196	0.00448365	1.12136	1.58058
VDR	0.275579	0.0819299	3.3636	0.000769329	1.31729	0.107926	2.93993	0.0032829	1.12187	1.54675
RAB5B	-0.584826	0.212771	-2.74862	0.0059847	0.557203	0.118557	-3.7349	0.000187787	0.3672	0.845521
USP5	0.816809	0.253077	3.22752	0.0012487	2.26327	0.57278	2.2055	0.027419	1.37821	3.71668
TPI1	0.68136	0.228605	2.98052	0.00287762	1.97656	0.451852	2.16125	0.0306761	1.26276	3.09385
PTPN6	0.508124	0.143725	3.5354	0.000407156	1.66217	0.238895	2.77181	0.0055746	1.25411	2.203
LPCAT3	0.86902	0.241832	3.59348	0.000326288	2.38457	0.576667	2.40099	0.0163507	1.48444	3.83053
HDDC2	0.666971	0.25749	2.59028	0.00958971	1.94833	0.501674	1.89033	0.0587145	1.17621	3.22728
UST	0.418863	0.122216	3.42722	0.000609791	1.52023	0.185797	2.8	0.00511032	1.19641	1.9317
ULBP1	1.06388	0.328817	3.23548	0.0012144	2.89759	0.952775	1.99164	0.0464103	1.52106	5.51983
MRPL18	0.843479	0.272325	3.09732	0.00195277	2.32444	0.633004	2.09231	0.0364108	1.36306	3.9639
CAP2	5.49306	1.97496	2.78135	0.00541336	242.999	479.913	0.504255	0.614082	5.06423	11659.9
TREML2	0.581843	0.117639	4.94602	7.5745e-07	1.78933	0.210495	3.7499	0.000176907	1.42088	2.25333
BVES	0.561366	0.135748	4.13537	3.54383e-05	1.75307	0.237974	3.16448	0.00155359	1.34354	2.28743
VNN1	0.179241	0.0521677	3.43586	0.000590674	1.19631	0.0624087	3.14554	0.00165781	1.08004	1.3251
NR2E1	-5.19752	1.8983	-2.73798	0.00618175	0.00553024	0.0104981	-94.7287	0	0.000133938	0.228341
TFEB	0.433367	0.103215	4.1987	2.68457e-05	1.54244	0.159202	3.40724	0.000656224	1.25995	1.88827
CCND3	0.629533	0.148418	4.24163	2.21905e-05	1.87673	0.278541	3.1476	0.00164619	1.40304	2.51036
DNPH1	0.624303	0.173839	3.59128	0.000329057	1.86695	0.324547	2.67124	0.00755706	1.32788	2.62484
TENT5A	-0.360325	0.117805	-3.05865	0.00222339	0.69745	0.0821633	-3.68231	0.000231134	0.553652	0.878595
NME5	-1.72364	0.653711	-2.6367	0.00837174	0.178416	0.116632	-7.04422	1.86506e-12	0.0495443	0.6425
CLINT1	-0.71611	0.2177	-3.28944	0.00100388	0.488649	0.106379	-4.80688	1.53305e-06	0.318927	0.748693
TCERG1	-0.676009	0.261076	-2.58932	0.00961659	0.508643	0.132794	-3.70013	0.000215487	0.304919	0.848479
FAM162A	0.913257	0.303896	3.00517	0.00265433	2.49243	0.757438	1.97036	0.0487966	1.37387	4.52167
SERPINI2	0.251025	0.0765771	3.27808	0.00104517	1.28534	0.0984278	2.89901	0.00374348	1.10621	1.49349
FXR1	-0.68553	0.242291	-2.82937	0.00466402	0.503823	0.122072	-4.06463	4.81083e-05	0.313357	0.810059
NKTR	-0.503574	0.188728	-2.66826	0.00762461	0.604367	0.114061	-3.46862	0.000523144	0.417499	0.874875
INO80D	-0.68701	0.232314	-2.95725	0.00310396	0.503078	0.116872	-4.25185	2.12011e-05	0.319072	0.793197
PIKFYVE	-0.572832	0.204581	-2.80003	0.0051098	0.563926	0.115368	-3.77984	0.000156931	0.377644	0.842096
ACTR1B	0.70263	0.24661	2.84915	0.00438356	2.01906	0.49792	2.04663	0.0406946	1.24518	3.27389
SLC35F5	-0.913544	0.23478	-3.89106	9.98075e-05	0.4011	0.0941704	-6.35975	2.02089e-10	0.253167	0.635475
ITGB6	-1.41897	0.5446	-2.60553	0.00917311	0.241962	0.131773	-5.75262	8.78703e-09	0.0832115	0.703577
ITGA4	-0.4996	0.156697	-3.18833	0.00143099	0.606774	0.0950793	-4.13577	3.53762e-05	0.44632	0.824911
CLIP4	0.292701	0.0891057	3.28487	0.00102028	1.34004	0.119405	2.8478	0.00440232	1.12531	1.59575
POLE4	0.502649	0.191868	2.61977	0.00879882	1.6531	0.317175	2.0591	0.0394848	1.13496	2.40777
IL1R2	0.181322	0.052244	3.47068	0.000519147	1.1988	0.0626302	3.17421	0.00150246	1.08212	1.32806
IL1RL2	1.70548	0.576969	2.95594	0.00311723	5.50404	3.17566	1.4183	0.156103	1.7765	17.0529
PPP1R7	1.19925	0.322515	3.71842	0.000200469	3.31762	1.06998	2.16604	0.0303085	1.7632	6.24241
LCT	0.358598	0.106269	3.37444	0.000739658	1.43132	0.152105	2.83568	0.00457278	1.1622	1.76276
COX7A2L	-1.02675	0.329071	-3.12015	0.00180759	0.358169	0.117863	-5.44557	5.16401e-08	0.187924	0.682643
MRPL37	0.756884	0.282516	2.67909	0.00738236	2.13162	0.602218	1.87909	0.0602316	1.22527	3.70842
PARK7	0.828636	0.298378	2.77713	0.00548408	2.29019	0.683344	1.88806	0.0590182	1.27612	4.1101
LAMTOR2	0.685891	0.194403	3.52819	0.000418408	1.98554	0.385995	2.55325	0.0106724	1.35645	2.90639
NCF2	0.185528	0.0654096	2.8364	0.00456255	1.20385	0.0787436	2.58883	0.00963034	1.059	1.36852
PLA2G4A	0.456739	0.107156	4.26239	2.0225e-05	1.57892	0.16919	3.4217	0.000622305	1.27982	1.94792
GADD45A	0.481142	0.173423	2.77438	0.00553067	1.61792	0.280585	2.20226	0.0276469	1.1517	2.27287
CTH	-0.483631	0.144326	-3.35097	0.000805279	0.616541	0.0889825	-4.30938	1.63715e-05	0.464635	0.81811
PLEKHM2	0.580833	0.198471	2.92654	0.00342758	1.78753	0.354772	2.21981	0.0264317	1.21147	2.63749
CD58	-0.448961	0.163178	-2.75136	0.00593485	0.638291	0.104155	-3.4728	0.000515066	0.463577	0.878852
MAP7D1	0.56804	0.200482	2.83337	0.00460599	1.7648	0.353811	2.16162	0.0306478	1.19137	2.61425
SDHB	0.906276	0.252244	3.59286	0.000327072	2.47509	0.624326	2.36269	0.0181428	1.50966	4.0579
KDM5B	-0.479636	0.129739	-3.69694	0.000218213	0.619009	0.0803093	-4.74405	2.09488e-06	0.480024	0.798234
CDK18	0.371844	0.100062	3.71616	0.000202276	1.45041	0.14513	3.10348	0.00191262	1.19211	1.76467
RAB29	0.469972	0.145824	3.22287	0.00126915	1.59995	0.233312	2.57145	0.0101273	1.20221	2.12928
ECE1	0.274669	0.0974621	2.81821	0.00482916	1.3161	0.128269	2.46431	0.0137279	1.08724	1.59312
IPO13	0.624995	0.226469	2.75973	0.00578486	1.86824	0.423099	2.05209	0.0401608	1.19856	2.91208
SLC35A3	-0.860225	0.273008	-3.15091	0.00162763	0.423067	0.115501	-4.99505	5.88191e-07	0.247756	0.722428
RCOR3	-0.813543	0.285144	-2.85309	0.00432958	0.443285	0.1264	-4.40439	1.06081e-05	0.253494	0.775172
RPS6KA1	0.652096	0.194867	3.34636	0.000818808	1.91956	0.37406	2.45832	0.0139587	1.31018	2.81237
CTSD	0.301588	0.0948278	3.18038	0.00147083	1.352	0.128208	2.74558	0.00604038	1.12269	1.62815
C1orf54	0.449247	0.126987	3.53773	0.000403579	1.56713	0.199006	2.84983	0.00437432	1.22184	2.01001
AKAP7	0.29509	0.108939	2.70876	0.00675344	1.34325	0.146332	2.34567	0.0189927	1.08499	1.66297
MYB	-0.527503	0.138017	-3.82203	0.000132359	0.590077	0.0814403	-5.03342	4.81806e-07	0.450224	0.773372
CCND2	-0.234137	0.0809242	-2.89328	0.00381236	0.791254	0.0640316	-3.26005	0.00111391	0.675201	0.927254
TRPM6	-1.21683	0.339395	-3.58528	0.000336719	0.296168	0.100518	-7.00203	2.52276e-12	0.152281	0.576013
PTPA	1.02337	0.255958	3.99821	6.3823e-05	2.78257	0.712221	2.50283	0.0123204	1.6849	4.59534
TRIM32	0.338608	0.0997316	3.39519	0.000685807	1.40299	0.139923	2.88011	0.00397535	1.15389	1.70588
NDUFA8	0.608768	0.215753	2.82159	0.00477856	1.83817	0.39659	2.11343	0.034564	1.2043	2.80565
IFI27L2	0.455798	0.127001	3.58892	0.000332045	1.57743	0.200336	2.88232	0.0039476	1.22984	2.02327
IRF2BPL	0.549976	0.168813	3.2579	0.0011224	1.73321	0.292589	2.50595	0.0122125	1.24497	2.41294
ACOT2	0.552219	0.175007	3.15541	0.0016027	1.7371	0.304005	2.42464	0.0153234	1.23271	2.44789
FKBP1B	-0.498907	0.184733	-2.70069	0.00691953	0.607194	0.112169	-3.50192	0.000461919	0.422749	0.872112
LGALSL	0.296956	0.0868164	3.42051	0.000625041	1.34576	0.116834	2.95939	0.0030825	1.13519	1.59538
IFIT3	0.308273	0.1001	3.07965	0.00207247	1.36107	0.136244	2.6502	0.00804444	1.1186	1.6561
NKX2-3	0.136633	0.0502816	2.71735	0.0065807	1.14641	0.0576431	2.53988	0.0110889	1.03882	1.26514
IFIT2	0.273341	0.103306	2.64593	0.00814658	1.31435	0.13578	2.31513	0.0206059	1.07344	1.60933
CNNM1	0.222049	0.0806472	2.75334	0.00589905	1.24863	0.100699	2.46908	0.0135463	1.06607	1.46245
HOXB5	0.162969	0.0538541	3.02612	0.00247713	1.177	0.0633863	2.79241	0.00523177	1.0591	1.30803
MSX2	1.03126	0.358754	2.87458	0.00404571	2.80461	1.00616	1.79355	0.0728843	1.38836	5.66558
CCDC170	0.331523	0.10836	3.05947	0.00221727	1.39309	0.150955	2.60402	0.00921374	1.12653	1.72272
TNFSF18	1.35744	0.413541	3.28249	0.00102896	3.88625	1.60712	1.79591	0.072509	1.72792	8.74052
SOCS2	0.176295	0.0639995	2.75464	0.00587574	1.19279	0.076338	2.52548	0.0115539	1.05217	1.3522
PDLIM2	0.563167	0.173743	3.24139	0.0011895	1.75623	0.305131	2.47836	0.0131987	1.24937	2.46871
CRISPLD1	0.248169	0.0886785	2.79853	0.00513358	1.28168	0.113657	2.4783	0.0132009	1.0772	1.52497
TRIM6	-0.394951	0.121044	-3.26288	0.00110287	0.673713	0.0815487	-4.00113	6.30418e-05	0.531426	0.854098
A1BG	-0.542665	0.175793	-3.08695	0.00202219	0.581197	0.10217	-4.09906	4.14831e-05	0.411802	0.820274
LHX4	-0.470269	0.17642	-2.66563	0.00768446	0.624834	0.110233	-3.40339	0.000665551	0.442177	0.882944
PEX16	0.559421	0.21007	2.66303	0.00774409	1.74966	0.36755	2.03961	0.0413891	1.15916	2.64098
DEPDC7	-0.27567	0.097803	-2.81863	0.00482292	0.759063	0.0742387	-3.24544	0.0011727	0.626654	0.91945
ZMYM2	-0.731065	0.228396	-3.20087	0.00137012	0.481396	0.109949	-4.71678	2.39603e-06	0.307675	0.753205
ZCCHC17	1.15212	0.345304	3.33654	0.000848269	3.1649	1.09285	1.98096	0.0475953	1.60856	6.22706
PTGFR	0.292135	0.101239	2.8856	0.00390667	1.33928	0.135587	2.50232	0.0123382	1.09824	1.63323
HOXA7	0.235901	0.069293	3.4044	0.000663087	1.26605	0.0877284	3.03265	0.00242417	1.10527	1.45022
TWIST1	-0.591872	0.176837	-3.34698	0.000816962	0.553291	0.0978425	-4.5656	4.98075e-06	0.391227	0.782488
CLTA	1.24346	0.351552	3.53706	0.000404604	3.46759	1.21904	2.02421	0.0429483	1.74095	6.90668
RECK	0.271875	0.0876405	3.10217	0.00192109	1.31242	0.115021	2.71622	0.0066032	1.10529	1.55838
KIAA1549	-0.329353	0.101895	-3.23228	0.00122807	0.719389	0.0733022	-3.82814	0.000129114	0.589156	0.878409
TRIM24	-0.556607	0.165479	-3.36361	0.000769288	0.573151	0.0948442	-4.50053	6.77841e-06	0.414394	0.792729
ITPR2	-0.568143	0.135699	-4.1868	2.82912e-05	0.566577	0.0768836	-5.6374	1.72641e-08	0.434262	0.739206
ACOT9	0.560281	0.179243	3.12582	0.00177312	1.75116	0.313884	2.39313	0.0167054	1.23241	2.48828
PRDX4	0.423933	0.132776	3.19285	0.00140876	1.52796	0.202876	2.60237	0.00925807	1.17786	1.98212
PKN1	0.642413	0.204611	3.13968	0.00169134	1.90106	0.388979	2.31648	0.0205319	1.27301	2.83898
OPTN	0.240754	0.0931109	2.58567	0.00971903	1.27221	0.118456	2.29796	0.0215641	1.05999	1.52691
ARHGAP9	0.498793	0.176428	2.82717	0.0046961	1.64673	0.29053	2.22604	0.0260113	1.16533	2.32701
ORMDL2	0.798764	0.301226	2.65171	0.00800857	2.22279	0.669563	1.82625	0.0678121	1.23167	4.01147
PDE1B	0.395172	0.13572	2.91167	0.00359506	1.48464	0.201496	2.40521	0.0161631	1.13788	1.93707
BATF3	0.476928	0.168339	2.83315	0.00460923	1.61112	0.271213	2.25327	0.024242	1.15834	2.24087
C4BPB	0.804271	0.262278	3.06648	0.00216592	2.23507	0.586209	2.10687	0.0351286	1.33672	3.73716
FAM124B	0.302218	0.117104	2.58076	0.00985841	1.35286	0.158425	2.22727	0.0259293	1.07541	1.70189
PREX1	0.409144	0.152732	2.67883	0.00738796	1.50553	0.229943	2.1985	0.0279137	1.11605	2.03093
ATP5F1E	0.869195	0.264369	3.28781	0.00100971	2.38499	0.630518	2.19659	0.0280497	1.42055	4.00422
PTGIS	0.291373	0.104369	2.79176	0.00524221	1.33826	0.139673	2.42182	0.0154428	1.09069	1.64203
CDH26	-0.34261	0.127416	-2.68891	0.00716865	0.709915	0.0904546	-3.20697	0.00134142	0.553031	0.911304
ZBP1	0.444893	0.148272	3.00052	0.00269521	1.56032	0.231352	2.42195	0.0154376	1.16682	2.08653
LYPD3	0.795419	0.217087	3.66405	0.000248258	2.21537	0.480928	2.52713	0.0114999	1.44764	3.39024
PACSIN1	0.235648	0.0665019	3.54348	0.000394889	1.26573	0.0841733	3.15692	0.00159445	1.11105	1.44194
BTN1A1	1.65227	0.519212	3.18225	0.00146133	5.21879	2.70966	1.55694	0.119484	1.88632	14.4386
SERPINB6	0.341929	0.11781	2.90238	0.00370335	1.40766	0.165836	2.45821	0.013963	1.11742	1.77328
AL365205.1	0.787488	0.21502	3.66239	0.000249869	2.19787	0.472585	2.53471	0.011254	1.44204	3.34986
MED20	0.994201	0.32813	3.0299	0.00244635	2.70256	0.886793	1.91991	0.054869	1.4206	5.1414
TBCC	0.824121	0.229305	3.594	0.000325641	2.27988	0.522787	2.44818	0.014358	1.45454	3.57352
MEA1	0.94649	0.336053	2.81649	0.00485514	2.57665	0.86589	1.82084	0.0686309	1.33354	4.97856
RAB17	0.914574	0.227397	4.02193	5.77238e-05	2.49571	0.567518	2.63554	0.00840047	1.59821	3.89722
SH3TC1	0.37829	0.0972995	3.88789	0.000101119	1.45979	0.142037	3.2371	0.00120752	1.20633	1.76649
RNF113A	0.673915	0.249586	2.70013	0.00693128	1.9619	0.489664	1.96441	0.0494821	1.2029	3.19982
BMP4	-0.630674	0.21727	-2.90272	0.00369933	0.532233	0.115638	-4.04509	5.2302e-05	0.347665	0.814783
HS3ST3B1	-0.396913	0.101293	-3.91845	8.91185e-05	0.672393	0.0681088	-4.81006	1.50886e-06	0.551318	0.820057
KIR2DL1	0.645703	0.207467	3.11231	0.00185627	1.90733	0.395708	2.29292	0.0218525	1.27007	2.86432
PPDPF	0.415375	0.135958	3.05517	0.0022493	1.51494	0.205968	2.50009	0.0124161	1.16056	1.97753
RTN2	0.353861	0.122276	2.89394	0.00380437	1.42456	0.17419	2.43733	0.0147963	1.12098	1.81035
VASP	0.441718	0.171361	2.5777	0.00994595	1.55538	0.266531	2.08372	0.0371854	1.11166	2.1762
CENPB	0.696231	0.223374	3.11688	0.00182775	2.00618	0.448128	2.24529	0.0247496	1.29489	3.10818
PSMF1	0.972886	0.324989	2.9936	0.00275707	2.64557	0.85978	1.91394	0.0556276	1.39923	5.00207
DTD1	0.722877	0.232706	3.10639	0.00189385	2.06035	0.479457	2.21157	0.0269964	1.30575	3.25103
TMX4	-0.492874	0.180538	-2.73003	0.00633293	0.610868	0.110285	-3.52842	0.00041805	0.428818	0.870206
BMP2	0.477334	0.159275	2.99692	0.0027272	1.61177	0.256714	2.38308	0.0171684	1.17958	2.20231
BFSP1	0.857863	0.280846	3.05457	0.00225383	2.35812	0.662267	2.05071	0.0402953	1.35991	4.08904
ITPA	0.848245	0.310022	2.73608	0.00621764	2.33554	0.72407	1.84449	0.0651111	1.27203	4.28824
TCF15	0.749356	0.153055	4.89598	9.78171e-07	2.11564	0.32381	3.44535	0.000570322	1.56733	2.85576
PSMB2	0.914833	0.342092	2.67423	0.00749005	2.49636	0.853984	1.75221	0.0797378	1.27679	4.88086
ST3GAL3	-0.479118	0.183671	-2.60856	0.00909237	0.61933	0.113753	-3.34646	0.000818493	0.432096	0.887694
HECTD3	0.613598	0.223659	2.74346	0.00607962	1.84707	0.413112	2.05045	0.0403208	1.19153	2.86326
CAPNS1	0.550103	0.19676	2.7958	0.00517718	1.73343	0.341071	2.15038	0.0315254	1.17876	2.54911
FFAR2	0.225405	0.0822737	2.73969	0.0061497	1.25283	0.103075	2.45287	0.0141721	1.06625	1.47205
COX6B1	0.638709	0.241709	2.64247	0.00823048	1.89403	0.457806	1.95287	0.0508354	1.17935	3.0418
PRDX5	0.713898	0.198671	3.59337	0.00032643	2.04193	0.405673	2.56841	0.0102166	1.38335	3.01405
DNAJC8	1.3411	0.352453	3.80504	0.000141782	3.82324	1.34751	2.09515	0.0361578	1.91612	7.62852
SLC10A3	0.451445	0.175003	2.57963	0.00989051	1.57058	0.274857	2.07592	0.0379017	1.11454	2.21321
HIVEP3	0.370742	0.126025	2.94181	0.00326295	1.44881	0.182586	2.45807	0.0139686	1.13172	1.85474
UQCR11	1.11021	0.368134	3.01578	0.0025632	3.03499	1.11728	1.82138	0.0685496	1.47503	6.24473
TICAM1	0.511711	0.164736	3.10625	0.00189479	1.66814	0.274803	2.43135	0.0150427	1.20784	2.30386
ECHS1	0.740788	0.227618	3.25453	0.00113582	2.09759	0.477448	2.29886	0.0215128	1.34268	3.27694
AKAP9	-0.536288	0.143636	-3.73366	0.000188716	0.584916	0.0840149	-4.94061	7.78799e-07	0.441398	0.775097
HIP1	0.322681	0.101516	3.17863	0.00147971	1.38082	0.140175	2.71678	0.00659211	1.13169	1.6848
PEX1	-0.71949	0.209352	-3.43674	0.00058876	0.487001	0.101955	-5.03164	4.8631e-07	0.323094	0.734058
CASD1	-0.488748	0.180248	-2.71153	0.00669742	0.613394	0.110563	-3.4967	0.000471054	0.430836	0.873307
SPINK2	0.166842	0.0519422	3.21207	0.0013178	1.18157	0.0613732	2.95842	0.00309221	1.0672	1.30819
YWHAH	0.596965	0.231169	2.58238	0.00981228	1.8166	0.419941	1.94455	0.0518289	1.15475	2.85779
CDC42EP1	0.211958	0.0804722	2.63393	0.00844032	1.2361	0.0994714	2.37351	0.01762	1.05573	1.44727
RAC2	0.78941	0.189797	4.15924	3.19307e-05	2.2021	0.417951	2.87617	0.00402534	1.51803	3.19442
RNF112	1.16607	0.412011	2.83018	0.00465215	3.20935	1.32229	1.67085	0.0947509	1.43124	7.1965
MRPS12	0.673613	0.224344	3.00258	0.00267699	1.96131	0.440009	2.18475	0.0289071	1.26353	3.04445
HEATR5A	-0.582713	0.198373	-2.93747	0.00330904	0.558381	0.110768	-3.9869	6.69432e-05	0.378508	0.823732
MIS18BP1	-0.514813	0.192769	-2.67062	0.00757108	0.597612	0.115201	-3.49292	0.000477778	0.409576	0.871976
REEP5	-0.373401	0.132432	-2.81956	0.00480893	0.688389	0.0911649	-3.4181	0.000630601	0.531016	0.892402
RHBDF2	0.413016	0.111546	3.70265	0.00021336	1.51137	0.168587	3.03326	0.00241927	1.21457	1.8807
FGF13	-0.792324	0.265846	-2.98038	0.0028789	0.452791	0.120373	-4.54594	5.469e-06	0.268911	0.762407
STARD8	0.270379	0.102933	2.62676	0.00862027	1.31046	0.134889	2.3016	0.0213577	1.07105	1.6034
GDPD2	0.873335	0.309692	2.82002	0.00480214	2.39488	0.741676	1.88072	0.06001	1.30519	4.39435
SAT1	0.243999	0.0926666	2.63308	0.00846132	1.27634	0.118274	2.33646	0.0194674	1.06436	1.53054
LDLR	0.279018	0.095512	2.92128	0.00348591	1.32183	0.126251	2.54914	0.0107989	1.09616	1.59395
ELOF1	0.700396	0.264529	2.64771	0.0081038	2.01455	0.532906	1.90381	0.0569354	1.19953	3.38334
BST2	0.389557	0.142485	2.73402	0.00625667	1.47633	0.210354	2.2644	0.0235496	1.1166	1.95194
MRPL34	0.825281	0.259282	3.18295	0.00145785	2.28252	0.591817	2.16709	0.0302278	1.37314	3.79416
SSBP4	0.480309	0.161248	2.97869	0.00289484	1.61657	0.26067	2.36534	0.0180134	1.17853	2.21743
LSM4	0.948132	0.225146	4.21119	2.54026e-05	2.58088	0.581075	2.72062	0.00651597	1.66006	4.01248
HRC	0.603936	0.197714	3.05459	0.00225367	1.8293	0.361679	2.29293	0.0218522	1.24163	2.69513
HELZ2	0.321824	0.110049	2.92437	0.00345157	1.37964	0.151828	2.50047	0.0124029	1.11197	1.71175
LSP1	0.311318	0.0815938	3.81547	0.000135925	1.36522	0.111394	3.27867	0.00104296	1.16346	1.60198
TNNT3	0.296055	0.0961144	3.08024	0.00206836	1.34454	0.12923	2.66613	0.00767299	1.11368	1.62326
TNNI2	0.295207	0.0776742	3.80058	0.000144355	1.3434	0.104348	3.29096	0.000998457	1.15369	1.56431
CYP2E1	-0.510203	0.153456	-3.32475	0.000884989	0.600373	0.0921311	-4.33759	1.44056e-05	0.444426	0.811043
CHMP2A	0.585252	0.22346	2.61904	0.00881766	1.79544	0.40121	1.98261	0.0474109	1.15868	2.78215
ARHGEF16	-0.807399	0.297194	-2.71674	0.00659287	0.446016	0.132554	-4.17932	2.92385e-05	0.249103	0.798589
SHFL	0.623697	0.232509	2.68246	0.0073083	1.86581	0.433819	1.99579	0.0459564	1.18292	2.94293
PNCK	-2.33502	0.837671	-2.78751	0.00531142	0.0968086	0.0810938	-11.1376	0	0.0187451	0.499966
UBA1	0.635798	0.236608	2.68713	0.00720684	1.88853	0.446841	1.98846	0.0467604	1.18774	3.00279
POLN	1.0371	0.384085	2.70019	0.00693004	2.82103	1.08352	1.68067	0.0928275	1.32884	5.98883
ULBP3	0.497147	0.140105	3.54839	0.000387601	1.64402	0.230336	2.79602	0.00517366	1.24925	2.16355
LILRB2	0.157174	0.0510695	3.07765	0.00208639	1.1702	0.0597615	2.84798	0.00439981	1.05874	1.29339
PYY	-2.0601	0.744794	-2.766	0.00567483	0.127441	0.0949174	-9.19282	0	0.0296033	0.54863
TEX101	-0.369253	0.135664	-2.72183	0.00649219	0.69125	0.0937776	-3.29236	0.000993498	0.529856	0.901805
EMC8	1.03893	0.386346	2.68912	0.00716411	2.82619	1.09189	1.67251	0.0944242	1.32539	6.02643
F12	0.507435	0.115153	4.40663	1.04991e-05	1.66103	0.191272	3.45595	0.000548349	1.32543	2.08159
PRR7	0.372498	0.107472	3.46601	0.00052824	1.45136	0.15598	2.89368	0.00380752	1.17569	1.79165
CAP1	0.682696	0.184847	3.6933	0.000221367	1.97921	0.365851	2.67652	0.00743919	1.37768	2.84337
KCNC3	0.258695	0.0921667	2.80681	0.00500341	1.29524	0.119378	2.47314	0.0133931	1.08118	1.55168
VPS25	0.818288	0.283966	2.88164	0.00395616	2.26662	0.643643	1.96789	0.0490811	1.29917	3.95449
G6PC	0.910682	0.249889	3.64435	0.000268073	2.48602	0.621229	2.39206	0.016754	1.52335	4.05705
ANKHD1	-0.776036	0.261268	-2.97027	0.00297537	0.460227	0.120242	-4.48904	7.15438e-06	0.275791	0.768004
NDFIP1	0.373098	0.106912	3.48975	0.000483469	1.45223	0.155261	2.91268	0.00358337	1.17769	1.79076
FAAP24	0.774081	0.276908	2.79544	0.00518285	2.1686	0.600502	1.94603	0.0516506	1.2603	3.7315
ZNF20	-0.627875	0.21883	-2.86923	0.00411469	0.533725	0.116795	-3.99225	6.54494e-05	0.347575	0.81957
NUP210	0.517161	0.142189	3.63714	0.000275687	1.67726	0.238488	2.8398	0.00451413	1.26931	2.21632
PCBD2	-0.784825	0.240442	-3.26409	0.00109815	0.456199	0.10969	-4.95764	7.13563e-07	0.284767	0.730835
ANKEF1	0.730272	0.171313	4.26278	2.01898e-05	2.07564	0.355586	3.02499	0.00248639	1.48365	2.90386
BCAN	0.953777	0.25504	3.73972	0.000184223	2.5955	0.661954	2.41028	0.0159402	1.57445	4.27869
ANGPTL3	-0.718821	0.244416	-2.94098	0.00327176	0.487326	0.11911	-4.3042	1.67591e-05	0.301837	0.786804
GPR12	-0.443558	0.142165	-3.12003	0.00180831	0.641749	0.091234	-3.92673	8.61084e-05	0.485685	0.847961
EPSTI1	0.21568	0.0766997	2.812	0.00492346	1.2407	0.0951617	2.52943	0.0114248	1.06753	1.44197
SLC39A11	-0.372734	0.137661	-2.70762	0.00677667	0.688848	0.0948276	-3.28124	0.00103352	0.525952	0.902196
PLAAT4	0.329936	0.123083	2.68059	0.00734915	1.39088	0.171194	2.28326	0.0224153	1.09275	1.77035
ERG28	0.78253	0.272339	2.87337	0.00406119	2.187	0.595605	1.99293	0.0462691	1.28243	3.72961
ADAMDEC1	0.229233	0.0853126	2.68698	0.00721016	1.25764	0.107292	2.40125	0.0163392	1.06399	1.48653
CD180	0.222694	0.0732036	3.04212	0.00234921	1.24944	0.0914634	2.72719	0.00638761	1.08244	1.4422
SORT1	0.202006	0.0583601	3.46137	0.000537428	1.22386	0.0714244	3.13416	0.00172346	1.09158	1.37217
ARF3	0.799019	0.247969	3.22225	0.00127186	2.22336	0.551324	2.21895	0.0264903	1.36753	3.61477
IL2RA	0.284073	0.0604378	4.70026	2.59832e-06	1.32853	0.0802934	4.09162	4.28369e-05	1.18012	1.4956
ECHDC3	0.351847	0.095504	3.6841	0.00022951	1.42169	0.135777	3.10575	0.00189795	1.17899	1.71435
IL15RA	0.460836	0.13635	3.37981	0.000725352	1.5854	0.216168	2.70807	0.00676761	1.21361	2.07109
KCTD1	-0.451635	0.145659	-3.10064	0.00193102	0.636586	0.0927243	-3.91929	8.88093e-05	0.47849	0.84692
STK26	-0.599124	0.149148	-4.01699	5.8947e-05	0.549293	0.0819257	-5.50142	3.76748e-08	0.410062	0.735798
BTF3L4	-0.700638	0.263884	-2.6551	0.0079285	0.496268	0.130957	-3.84653	0.000119801	0.295868	0.832406
TMEM165	-0.833118	0.29732	-2.80209	0.00507727	0.434692	0.129243	-4.37401	1.21986e-05	0.242718	0.778504
TPP2	-0.670308	0.201534	-3.32604	0.000880908	0.511551	0.103095	-4.73786	2.15982e-06	0.344622	0.759337
NREP	-0.582399	0.16686	-3.49035	0.000482391	0.558557	0.0932007	-4.73648	2.17462e-06	0.40275	0.774638
AGTPBP1	-0.410076	0.127815	-3.20837	0.0013349	0.6636	0.0848177	-3.96616	7.30402e-05	0.516547	0.852515
PSAT1	0.262246	0.0917448	2.85843	0.00425741	1.29985	0.119254	2.51435	0.0119252	1.08592	1.55591
CCNJL	-0.924491	0.30681	-3.01323	0.0025848	0.396733	0.121722	-4.95611	7.19192e-07	0.217441	0.723862
SDS	0.510361	0.18372	2.77792	0.0054708	1.66589	0.306058	2.1757	0.0295775	1.16215	2.38798
OASL	0.295265	0.104466	2.82641	0.00470724	1.34348	0.140349	2.44735	0.0143911	1.09474	1.64875
HRK	1.48395	0.476984	3.11111	0.00186384	4.41034	2.10366	1.62114	0.104987	1.73166	11.2326
CCDC146	-0.475529	0.179909	-2.64317	0.00821342	0.621556	0.111823	-3.3843	0.000713602	0.43686	0.884339
KHDC1	0.383795	0.144413	2.65763	0.00786923	1.46784	0.211975	2.20707	0.027309	1.106	1.94807
ITGA7	0.230612	0.0824393	2.79736	0.00515221	1.25937	0.103822	2.49824	0.0124813	1.07147	1.48022
BLOC1S1	0.684565	0.200631	3.41206	0.00064475	1.98291	0.397833	2.47065	0.0134866	1.33821	2.93819
KRT7	1.81018	0.540625	3.34831	0.000813054	6.11156	3.30406	1.54705	0.12185	2.11822	17.6333
AFG1L	-0.958851	0.293974	-3.26168	0.00110754	0.383333	0.11269	-5.47223	4.44399e-08	0.215449	0.682037
CCDC102A	0.325959	0.109268	2.98311	0.00285336	1.38536	0.151376	2.54571	0.0109056	1.11829	1.71621
GPR55	0.460763	0.161665	2.85011	0.00437045	1.58528	0.256285	2.28372	0.022388	1.15477	2.17629
TMBIM1	0.645331	0.203151	3.1766	0.00149012	1.90662	0.387332	2.34067	0.019249	1.28039	2.83914
COX5B	0.833945	0.224618	3.71273	0.000205037	2.30238	0.517156	2.51836	0.0117904	1.48246	3.57579
RNASEH2B	-1.00626	0.255357	-3.9406	8.12769e-05	0.365583	0.0933543	-6.79579	1.07717e-11	0.221629	0.603041
SPRY2	-0.205695	0.0683989	-3.00728	0.00263599	0.814082	0.0556823	-3.33891	0.000841073	0.711945	0.93087
TNS3	0.262735	0.0917626	2.8632	0.00419381	1.30048	0.119336	2.51796	0.0118037	1.08642	1.55673
IGF2BP3	0.616501	0.177792	3.46753	0.000525257	1.85243	0.329348	2.58824	0.00964664	1.30739	2.6247
TTYH3	0.328041	0.117184	2.79938	0.00512007	1.38825	0.16268	2.38657	0.0170064	1.10337	1.74668
ADAMTS7	-0.457764	0.166855	-2.74348	0.00607924	0.632697	0.105569	-3.47927	0.000502774	0.456213	0.877452
ABHD17C	0.243391	0.0828424	2.93799	0.00330343	1.27557	0.105671	2.60778	0.00911317	1.0844	1.50044
TM6SF1	-0.316626	0.0994495	-3.18378	0.00145364	0.728604	0.0724593	-3.7455	0.000180032	0.59957	0.885407
RTP4	0.340926	0.107666	3.16652	0.00154274	1.40625	0.151405	2.6832	0.00729219	1.13872	1.73663
IL10	0.391819	0.115026	3.40634	0.000658393	1.47967	0.170201	2.81826	0.00482852	1.18101	1.85385
IL1RN	0.192621	0.0674543	2.85558	0.00429589	1.21242	0.0817831	2.59739	0.00939342	1.06228	1.38379
ST6GALNAC4	0.373791	0.124916	2.99234	0.00276849	1.45323	0.181532	2.49671	0.0125351	1.13764	1.85637
SLC2A8	0.308188	0.119068	2.58832	0.00964443	1.36096	0.162047	2.22748	0.0259152	1.07769	1.71868
DPM2	0.668545	0.250614	2.66763	0.00763885	1.9514	0.489047	1.94541	0.0517258	1.19405	3.1891
CTSV	0.507969	0.164751	3.08326	0.00204745	1.66191	0.273801	2.41749	0.0156278	1.2033	2.29532
ARPC5L	0.558225	0.183265	3.04599	0.00231914	1.74757	0.320269	2.33419	0.0195858	1.22022	2.50282
ENPP2	0.276621	0.0927461	2.98256	0.00285848	1.31867	0.122301	2.60559	0.0091717	1.09948	1.58154
TLN1	0.438806	0.15058	2.9141	0.00356715	1.55085	0.233528	2.35884	0.0183324	1.15451	2.08327
UQCC2	0.718481	0.255408	2.81307	0.00490711	2.05132	0.523923	2.00662	0.0447899	1.24345	3.38405
HMGA1	0.379507	0.141842	2.67556	0.00746043	1.46156	0.207311	2.22643	0.0259854	1.10683	1.92998
FLOT1	0.344536	0.123396	2.79211	0.00523658	1.41133	0.174153	2.36191	0.0181811	1.10814	1.79748
RNF144B	0.230259	0.0876159	2.62805	0.00858765	1.25893	0.110302	2.34743	0.0189036	1.06028	1.49479
NRM	0.560785	0.198929	2.81902	0.00481704	1.75205	0.348533	2.15775	0.0309472	1.18636	2.58746
MTCH1	0.687297	0.211143	3.25512	0.00113344	1.98833	0.419823	2.35417	0.0185643	1.31451	3.00756
MYO7A	0.303036	0.0830635	3.64824	0.000264038	1.35396	0.112465	3.14732	0.00164774	1.15054	1.59335
LRRC32	0.325697	0.108453	3.00312	0.00267227	1.385	0.150207	2.5631	0.0103741	1.11978	1.71303
SORL1	-0.342829	0.104974	-3.26584	0.00109142	0.709759	0.0745066	-3.8955	9.79954e-05	0.577772	0.871898
MMP7	0.184456	0.0569632	3.23816	0.00120302	1.20256	0.0685019	2.95706	0.00310588	1.07553	1.34461
FXYD6	0.253566	0.0977499	2.59403	0.00948585	1.28861	0.125962	2.29127	0.0219477	1.06394	1.56073
CASP1	0.278872	0.0950253	2.93471	0.0033386	1.32164	0.125589	2.56103	0.0104361	1.09705	1.5922
THBS1	0.161211	0.0509022	3.16706	0.00153986	1.17493	0.0598067	2.92496	0.00344496	1.06337	1.2982
ITPKA	-0.30221	0.110133	-2.74405	0.00606855	0.739183	0.0814081	-3.20382	0.00135617	0.595672	0.91727
PLCB2	0.405192	0.13195	3.07081	0.00213481	1.49959	0.197871	2.52484	0.0115753	1.15786	1.94218
STRA6	0.939005	0.291734	3.21871	0.00128771	2.55743	0.74609	2.08746	0.0368463	1.44371	4.53032
ZNF280D	-0.691572	0.248347	-2.7847	0.0053577	0.500788	0.124369	-4.01395	5.97109e-05	0.307794	0.814793
SIX3	-0.276766	0.0933352	-2.96529	0.00302398	0.758232	0.0707697	-3.41626	0.00063487	0.631473	0.910435
ACTR1A	0.860569	0.286524	3.00348	0.00266912	2.3645	0.677487	2.01407	0.0440025	1.3485	4.146
MYOF	0.187045	0.0598755	3.1239	0.00178469	1.20568	0.0721909	2.84914	0.00438372	1.07218	1.35581
LOXL4	-0.341078	0.104888	-3.25182	0.0011467	0.711004	0.074576	-3.87519	0.000106541	0.578883	0.873279
LBX1	3.68449	1.06166	3.47048	0.000519526	39.8246	42.2804	0.918266	0.35848	4.9712	319.037
ASCC1	1.00821	0.327645	3.07715	0.00208988	2.7407	0.897977	1.93847	0.052566	1.44201	5.20899
PPCDC	0.63661	0.212701	2.99298	0.00276264	1.89006	0.402018	2.21399	0.0268296	1.24573	2.86766
UBL7	0.755662	0.23106	3.27041	0.00107392	2.12902	0.491932	2.29507	0.021729	1.35363	3.34856
LARP1B	-0.848651	0.248813	-3.4108	0.000647732	0.427992	0.10649	-5.37147	7.80965e-08	0.262812	0.696989
ETV6	-0.507481	0.187364	-2.70853	0.00675816	0.60201	0.112795	-3.52844	0.000418021	0.416984	0.869137
CPNE8	0.235825	0.0579412	4.07008	4.69969e-05	1.26595	0.0733508	3.62577	0.000288103	1.13005	1.4182
C1RL	0.588856	0.171692	3.42973	0.000604191	1.80193	0.309376	2.59208	0.00953989	1.28704	2.52279
KLRG1	0.34645	0.115128	3.00926	0.00261887	1.41404	0.162796	2.54331	0.0109809	1.1284	1.77198
TAPBPL	0.50173	0.19284	2.6018	0.00927363	1.65158	0.31849	2.04583	0.0407728	1.13176	2.41015
COL2A1	-0.392571	0.136874	-2.86812	0.0041292	0.675318	0.0924336	-3.5126	0.000443753	0.516418	0.883112
SDSL	0.362022	0.114741	3.15512	0.0016043	1.43623	0.164795	2.64712	0.00811811	1.14698	1.79842
GLTP	0.553524	0.211196	2.6209	0.00876973	1.73937	0.367348	2.01273	0.0441433	1.1498	2.63125
NABP2	1.18182	0.302146	3.91141	9.17582e-05	3.2603	0.985087	2.29452	0.0217609	1.80331	5.89447
ITGB7	0.328285	0.0919167	3.57155	0.000354872	1.38859	0.127634	3.04452	0.0023305	1.15967	1.66269
CBLN3	0.560978	0.192815	2.9094	0.00362118	1.75239	0.337887	2.22674	0.0259648	1.20089	2.55714
FRMD6	-0.462152	0.145345	-3.17969	0.00147434	0.629926	0.0915568	-4.04201	5.29942e-05	0.473774	0.837544
SERF2	0.687656	0.237822	2.89147	0.00383441	1.98905	0.473039	2.09084	0.0365428	1.24799	3.17015
SRP14	0.943031	0.293796	3.20982	0.00132819	2.56775	0.754395	2.07816	0.0376947	1.44369	4.56702
BCL2A1	0.219174	0.0691668	3.16878	0.00153079	1.24505	0.086116	2.84556	0.00443331	1.0872	1.42581
SCAMP2	0.796118	0.255504	3.11588	0.00183399	2.21692	0.566431	2.1484	0.0316823	1.34358	3.65792
UNC45A	0.616581	0.233187	2.64415	0.00818968	1.85258	0.431998	1.97358	0.0484295	1.17297	2.92595
ITGAX	0.280693	0.073855	3.80059	0.000144349	1.32405	0.0977874	3.31379	0.000920414	1.14561	1.53027
ZFHX3	-0.31565	0.110495	-2.85669	0.00428078	0.729314	0.0805856	-3.35898	0.000782297	0.587302	0.905666
MEAK7	0.592181	0.210706	2.81046	0.00494713	1.80793	0.380941	2.12087	0.0339329	1.19626	2.73234
IRF8	0.163643	0.0621465	2.63319	0.00845882	1.17779	0.0731957	2.42902	0.0151397	1.04273	1.33036
RPL3L	0.809814	0.286177	2.82976	0.00465829	2.24749	0.643181	1.93956	0.0524329	1.28263	3.93815
NDUFB10	0.790254	0.26074	3.03081	0.00243899	2.20396	0.57466	2.09508	0.0361643	1.32209	3.67405
MYOCD	7.71521	2.36102	3.26774	0.00108411	2242.19	5293.87	0.423356	0.672035	21.9263	229287
GALNT1	-0.559183	0.168946	-3.30983	0.000933516	0.571676	0.0965823	-4.43481	9.2155e-06	0.410528	0.796081
GAREM1	-1.07444	0.349444	-3.07472	0.002107	0.341488	0.119331	-5.51836	3.42171e-08	0.172159	0.677365
SLC14A1	-0.34089	0.0949971	-3.58843	0.00033268	0.711137	0.067556	-4.27591	1.90361e-05	0.590326	0.856673
PIK3R5	0.38955	0.13439	2.89865	0.00374771	1.47632	0.198402	2.40076	0.016361	1.13445	1.9212
GRB7	2.09116	0.662102	3.15836	0.00158657	8.09428	5.35923	1.32375	0.185587	2.21104	29.6319
MIEN1	0.879707	0.260353	3.37891	0.000727744	2.41019	0.6275	2.24732	0.0246196	1.4469	4.01481
PFKL	0.601832	0.182632	3.29532	0.000983086	1.82546	0.333388	2.47598	0.0132873	1.27619	2.61114
TMEM50B	-0.767948	0.286119	-2.68402	0.00727433	0.463964	0.132749	-4.03797	5.39161e-05	0.264813	0.812885
EMP3	0.296074	0.111638	2.6521	0.00799935	1.34457	0.150105	2.29553	0.0217028	1.08033	1.67344
RNPEPL1	0.495894	0.154324	3.21334	0.001312	1.64197	0.253394	2.53347	0.011294	1.2134	2.2219
SLC2A5	0.298981	0.0830912	3.59822	0.000320401	1.34848	0.112047	3.11015	0.00186992	1.14582	1.58699
PRDM16	0.204996	0.0572821	3.57871	0.000345298	1.22752	0.0703149	3.23573	0.00121333	1.09716	1.37337
PADI3	0.234301	0.07876	2.97488	0.00293103	1.26403	0.0995546	2.65207	0.00800007	1.08322	1.47502
EFHD2	0.413743	0.136463	3.0319	0.00243016	1.51247	0.206396	2.48294	0.0130304	1.15752	1.97626
SH3BGRL3	0.52491	0.131636	3.98757	6.67523e-05	1.69031	0.222506	3.10242	0.00191945	1.30592	2.18783
MAP3K6	0.337788	0.116002	2.91192	0.0035921	1.40184	0.162616	2.47112	0.0134692	1.11676	1.75971
NECTIN4	0.638043	0.16006	3.98626	6.71221e-05	1.89277	0.302958	2.94685	0.00321025	1.3831	2.59025
RRNAD1	0.62858	0.2358	2.66574	0.0076819	1.87495	0.442112	1.97902	0.047814	1.18107	2.97647
ADAM15	0.475624	0.149806	3.17493	0.00149874	1.60902	0.241041	2.52662	0.0115167	1.19962	2.15812
SNAPIN	0.894834	0.289734	3.08847	0.00201191	2.44693	0.708958	2.04092	0.0412585	1.38675	4.31761
KCNN3	0.758869	0.281515	2.69566	0.00702503	2.13586	0.601277	1.88908	0.0588816	1.23012	3.7085
CEP170	-0.615344	0.20289	-3.0329	0.00242217	0.540455	0.109653	-4.19091	2.77837e-05	0.363128	0.804377
SNAP47	0.663691	0.227681	2.91501	0.00355677	1.94195	0.442143	2.13041	0.0331378	1.2429	3.03417
GALM	0.351565	0.126999	2.76825	0.00563576	1.42129	0.180502	2.33399	0.0195963	1.10811	1.82299
MEIS1	0.147801	0.0537457	2.75001	0.0059593	1.15928	0.0623065	2.55644	0.010575	1.04338	1.28806
KANSL1L	-0.628049	0.151353	-4.14957	3.33106e-05	0.533632	0.0807668	-5.77426	7.72922e-09	0.396652	0.717916
TRPM8	2.42421	0.706564	3.43098	0.000601396	11.2933	7.97945	1.28998	0.197058	2.82744	45.1076
GASK1A	-0.62033	0.198813	-3.12017	0.00180745	0.537767	0.106915	-4.32337	1.53661e-05	0.36422	0.794006
PTPRG	-0.42776	0.16305	-2.62349	0.00870346	0.651968	0.106303	-3.27395	0.00106055	0.473628	0.897459
ARL6IP5	0.687124	0.196539	3.49611	0.00047209	1.98799	0.390718	2.52865	0.0114502	1.35244	2.92219
ZNF660	-0.383272	0.137743	-2.78252	0.00539382	0.681627	0.0938892	-3.39094	0.000696533	0.520355	0.892881
MYH15	1.40508	0.384627	3.65311	0.000259085	4.07587	1.56769	1.96204	0.0497578	1.9179	8.66194
TCTA	0.835879	0.231445	3.61157	0.000304347	2.30684	0.533906	2.4477	0.0143772	1.46559	3.63098
CENPC	-1.11154	0.239672	-4.63775	3.52223e-06	0.329053	0.0788646	-8.50758	0	0.205711	0.52635
SSBP2	-0.286637	0.109567	-2.61608	0.0088947	0.750784	0.0822615	-3.02955	0.00244917	0.605691	0.930635
SPATA9	-0.649833	0.172569	-3.76565	0.00016612	0.522133	0.0901039	-5.30351	1.13596e-07	0.372298	0.732271
RNF145	0.479314	0.168699	2.84123	0.00449398	1.61497	0.272444	2.25722	0.0239942	1.16029	2.24781
RMND5B	0.538548	0.168183	3.20216	0.00136402	1.71352	0.288184	2.47591	0.0132898	1.23234	2.38257
KCNMB1	0.398732	0.0994965	4.0075	6.1366e-05	1.48993	0.148243	3.30493	0.00094999	1.22596	1.81075
FAM217A	-0.867758	0.260198	-3.33499	0.000853025	0.419892	0.109255	-5.30967	1.09825e-07	0.252149	0.699227
GFRA3	-0.836898	0.25406	-3.2941	0.000987377	0.433052	0.110021	-5.15309	2.56228e-07	0.263199	0.712518
HIGD2A	0.592087	0.192116	3.08193	0.00205666	1.80776	0.347299	2.32583	0.0200278	1.24054	2.63432
PPP1R18	0.598348	0.169397	3.53222	0.00041209	1.81911	0.308152	2.65814	0.00785742	1.30517	2.53542
FGD2	0.186302	0.0638068	2.91978	0.00350284	1.20479	0.0768735	2.66393	0.00772341	1.06316	1.36528
CRIP3	0.480519	0.136671	3.51588	0.000438298	1.61691	0.220985	2.79165	0.005244	1.23695	2.11359
IRAK1BP1	-0.453288	0.161205	-2.81187	0.0049254	0.635535	0.102451	-3.55744	0.000374487	0.463363	0.871681
SHPRH	-0.518376	0.183429	-2.82604	0.00471274	0.595487	0.109229	-3.70334	0.000212777	0.415659	0.853113
C7orf50	0.675593	0.169299	3.99054	6.59231e-05	1.9652	0.332705	2.90106	0.00371903	1.41026	2.7385
ZC3HAV1L	-0.363213	0.12356	-2.93957	0.00328663	0.695438	0.0859282	-3.54438	0.000393543	0.545864	0.885998
LUC7L2	-0.760406	0.231592	-3.28339	0.00102566	0.467477	0.108264	-4.91876	8.70929e-07	0.296913	0.736022
SPIN2A	-0.611922	0.199262	-3.07095	0.00213379	0.542307	0.108061	-4.2355	2.28043e-05	0.366973	0.801415
CHST7	0.436474	0.142235	3.06868	0.00215007	1.54724	0.220072	2.48665	0.0128953	1.17081	2.0447
EBP	0.779044	0.224868	3.46446	0.000531304	2.17939	0.490074	2.40655	0.0161039	1.40258	3.38643
GPC3	0.449233	0.144742	3.10368	0.00191128	1.56711	0.226827	2.50019	0.0124126	1.18004	2.08115
CHRNA6	-0.335631	0.127813	-2.62594	0.00864094	0.714887	0.0913722	-3.12035	0.00180638	0.556471	0.918401
DOK2	0.335634	0.0886749	3.78499	0.000153716	1.39883	0.124041	3.21528	0.00130316	1.17566	1.66435
DOCK5	-0.282039	0.0953585	-2.95767	0.00309974	0.754244	0.0719236	-3.4169	0.000633386	0.625666	0.909246
STAR	-0.299824	0.11433	-2.62245	0.00872999	0.740948	0.0847125	-3.05801	0.00222813	0.592203	0.927055
PLPP5	-0.582867	0.222505	-2.61957	0.00880406	0.558296	0.124223	-3.55573	0.000376937	0.360967	0.863496
TRIM55	1.56223	0.541799	2.88342	0.00393388	4.76945	2.58408	1.45872	0.144642	1.64926	13.7927
SIGMAR1	0.659871	0.162991	4.04852	5.15428e-05	1.93454	0.315312	2.96386	0.00303804	1.40553	2.66266
AUH	-0.659446	0.232157	-2.84051	0.00450412	0.517138	0.120057	-4.02193	5.77236e-05	0.328091	0.815115
NTMT1	1.04274	0.302254	3.44988	0.000560845	2.83698	0.85749	2.14228	0.0321712	1.56883	5.13022
PAXX	0.414931	0.15492	2.67835	0.0073985	1.51427	0.23459	2.19219	0.0283659	1.11772	2.05149
TMEM236	0.419707	0.139738	3.00353	0.0026687	1.52152	0.212614	2.45288	0.0141718	1.15699	2.00088
HTR7	0.307754	0.0743388	4.13988	3.47485e-05	1.36037	0.101128	3.56347	0.000365991	1.17592	1.57374
DNAJB12	0.702053	0.264194	2.65734	0.00787601	2.01789	0.533114	1.90933	0.0562197	1.20231	3.38672
RGS10	0.297205	0.102218	2.90757	0.00364253	1.34609	0.137595	2.5153	0.0118931	1.10171	1.64468
IMMP1L	-0.615679	0.230277	-2.67364	0.00750327	0.540274	0.124413	-3.69517	0.000219743	0.344034	0.84845
PAK1	0.321414	0.121056	2.65508	0.00792904	1.37908	0.166946	2.27065	0.023168	1.08779	1.74836
ST14	0.191183	0.0674547	2.83424	0.00459344	1.21068	0.0816661	2.57978	0.00988619	1.06075	1.38181
MTA2	0.839657	0.290525	2.89013	0.00385078	2.31557	0.672733	1.95557	0.0505164	1.31028	4.09218
EI24	0.801605	0.244209	3.28245	0.0010291	2.22912	0.544371	2.25786	0.0239542	1.38121	3.59753
MPZL2	0.302736	0.100554	3.01068	0.0026066	1.35356	0.136105	2.59767	0.00938586	1.11144	1.64842
COMMD7	1.01629	0.291126	3.49089	0.000481407	2.76293	0.804361	2.19171	0.0284003	1.56157	4.88851
FERMT3	0.668762	0.168892	3.95971	7.50413e-05	1.95182	0.329646	2.8874	0.00388443	1.40178	2.71769
MRPL49	1.10744	0.30521	3.62846	0.000285113	3.02661	0.923753	2.19389	0.0282433	1.66403	5.50493
DOC2A	-0.33919	0.116849	-2.90281	0.00369828	0.712347	0.0832368	-3.45583	0.000548591	0.566539	0.895681
HIRIP3	0.787128	0.250796	3.13852	0.00169804	2.19708	0.551019	2.17248	0.0298193	1.3439	3.59189
MPP7	0.253355	0.0923875	2.74231	0.00610087	1.28834	0.119027	2.42249	0.0154145	1.07496	1.54408
HNMT	0.177556	0.0639069	2.77836	0.00546342	1.1943	0.0763237	2.54567	0.0109067	1.05369	1.35366
DOCK1	0.221023	0.0568018	3.89113	9.97766e-05	1.24735	0.0708518	3.49112	0.000480993	1.11594	1.39424
CACNA1C	-0.426101	0.155384	-2.74225	0.00610201	0.653051	0.101473	-3.41912	0.000628246	0.481597	0.885543
ANKRD50	-0.335969	0.122208	-2.74917	0.00597465	0.714645	0.087335	-3.26736	0.00108556	0.562428	0.908058
PTPRO	0.350154	0.116998	2.99283	0.00276404	1.41929	0.166053	2.52501	0.0115695	1.12845	1.78508
EPS8	0.226583	0.0871016	2.60136	0.00928536	1.25431	0.109252	2.32771	0.0199278	1.05746	1.4878
VENTX	0.200125	0.0609518	3.28333	0.00102588	1.22156	0.074456	2.97565	0.00292364	1.084	1.37656
WWC2	-0.27707	0.0962329	-2.87916	0.0039874	0.758002	0.0729447	-3.31756	0.000908081	0.627706	0.915343
BAG3	0.29844	0.0878939	3.39546	0.000685134	1.34775	0.118459	2.93565	0.00332854	1.13448	1.60113
SCHIP1	0.262794	0.0831551	3.16029	0.00157614	1.30056	0.108148	2.77914	0.0054503	1.10496	1.53078
ASTN1	-2.03027	0.776978	-2.61303	0.00897422	0.1313	0.102017	-8.51522	0	0.0286352	0.602046
C18orf25	-0.75695	0.267708	-2.82752	0.00469105	0.469095	0.125581	-4.2276	2.36197e-05	0.277579	0.792747
PDE3B	-0.376128	0.103609	-3.63027	0.000283129	0.686514	0.0711291	-4.40728	1.04677e-05	0.560348	0.841089
NMT2	-0.554169	0.153612	-3.60758	0.000309066	0.57455	0.0882579	-4.82054	1.43173e-06	0.42518	0.776395
NADK2	-0.512655	0.185751	-2.7599	0.00578189	0.598903	0.111247	-3.60546	0.000311603	0.416145	0.861923
IFIT5	0.369707	0.132554	2.7891	0.00528548	1.44731	0.191847	2.3316	0.0197219	1.11617	1.87669
MED21	-0.604495	0.188453	-3.20767	0.00133817	0.54635	0.102962	-4.40601	1.0529e-05	0.377624	0.790465
JAKMIP1	1.84939	0.696429	2.65553	0.00791844	6.35592	4.42644	1.20998	0.226286	1.62322	24.8874
SRP19	-0.761877	0.268956	-2.83272	0.00461532	0.466789	0.125546	-4.24715	2.1651e-05	0.27554	0.790781
ACOXL	2.11727	0.512571	4.13068	3.61687e-05	8.3084	4.25864	1.71613	0.0861375	3.0424	22.6891
BCL2L11	0.425779	0.129941	3.2767	0.00105029	1.53078	0.198912	2.66843	0.00762073	1.18661	1.97478
KCTD15	-0.306624	0.091476	-3.35196	0.000802417	0.735927	0.0673197	-3.92267	8.75747e-05	0.615135	0.880439
MCOLN2	0.280936	0.10349	2.71462	0.00663522	1.32437	0.137059	2.36664	0.0179505	1.08123	1.62218
SREK1	-0.684762	0.227648	-3.00798	0.00262987	0.50421	0.114783	-4.31938	1.56466e-05	0.322728	0.787746
CHD1	-0.52667	0.20082	-2.6226	0.00872623	0.590568	0.118598	-3.45227	0.000555898	0.398412	0.875404
GRAP	0.513908	0.180241	2.85124	0.00435497	1.67181	0.301328	2.2295	0.0257805	1.17427	2.38017
ROBO3	0.282889	0.0873824	3.23737	0.00120638	1.32696	0.115953	2.81975	0.00480611	1.11809	1.57484
NRGN	0.245459	0.0717458	3.42124	0.00062337	1.27821	0.0917061	3.0337	0.00241578	1.11053	1.4712
CCSAP	-0.618502	0.234261	-2.64022	0.00828513	0.538751	0.126208	-3.65466	0.000257521	0.340396	0.852691
SRSF12	-0.464841	0.165386	-2.81065	0.00494415	0.628235	0.103901	-3.57807	0.000346141	0.454303	0.868758
AK9	-0.548466	0.189393	-2.89591	0.00378057	0.577836	0.109438	-3.85756	0.000114523	0.398651	0.83756
PI4K2A	0.303474	0.11624	2.61075	0.00903434	1.35456	0.157454	2.25181	0.0243341	1.07858	1.70114
SLC25A28	0.567722	0.201284	2.8205	0.00479493	1.76424	0.355114	2.1521	0.0313892	1.18912	2.61753
RHOC	0.353077	0.119652	2.95087	0.00316884	1.42344	0.170317	2.48619	0.0129121	1.12588	1.79965
OTOA	0.587239	0.172984	3.39476	0.000686881	1.79901	0.311201	2.56752	0.0102428	1.28171	2.5251
SPAG17	0.555047	0.141475	3.92329	8.73465e-05	1.74202	0.246452	3.01082	0.00260544	1.32017	2.29867
RRAGA	0.952984	0.323037	2.95008	0.00317695	2.59344	0.837776	1.90198	0.0571732	1.37691	4.88478
CLIC2	0.214495	0.0774329	2.77007	0.0056044	1.23924	0.0959576	2.49314	0.012662	1.06474	1.44233
AFF2	-0.244309	0.0728197	-3.35499	0.000793687	0.783246	0.0570357	-3.80033	0.000144503	0.679069	0.903404
VPS37A	-0.651527	0.233242	-2.79335	0.00521658	0.521249	0.121577	-3.93782	8.22235e-05	0.329996	0.823345
BATF	0.84705	0.200016	4.23491	2.28639e-05	2.33276	0.466588	2.85638	0.00428495	1.57621	3.45242
RPGR	-0.536588	0.176108	-3.04693	0.00231192	0.58474	0.102977	-4.03254	5.51768e-05	0.414056	0.825783
TDRD9	-0.226882	0.0669821	-3.38721	0.000706072	0.797014	0.0533857	-3.80225	0.000143391	0.698958	0.908828
HK1	0.368852	0.141894	2.59948	0.00933648	1.44607	0.205189	2.17396	0.0297084	1.09499	1.90973
CD109	0.158059	0.0574229	2.75255	0.00591334	1.17124	0.0672558	2.54604	0.0108953	1.04656	1.31076
GALK2	-0.573291	0.220292	-2.60241	0.00925718	0.563667	0.124172	-3.51395	0.000441504	0.366024	0.868033
MPV17L	0.339553	0.0973542	3.48781	0.000486989	1.40432	0.136716	2.95736	0.00310284	1.16037	1.69955
FCHO2	-0.264256	0.0954799	-2.76766	0.00564609	0.767777	0.0733073	-3.1678	0.00153598	0.636741	0.92578
SYN2	0.423342	0.152437	2.77717	0.00548352	1.52706	0.23278	2.26419	0.0235626	1.13266	2.05878
CLDN12	-0.371481	0.136694	-2.71762	0.0065753	0.689712	0.0942792	-3.29116	0.00099774	0.527611	0.901616
ARMC12	0.625933	0.155422	4.02731	5.64185e-05	1.86999	0.290638	2.99338	0.00275904	1.37893	2.53592
FAM81A	0.344661	0.13261	2.59905	0.00934816	1.41151	0.187181	2.19847	0.0279158	1.08844	1.83047
VPS26C	0.823701	0.318426	2.58679	0.00968735	2.27892	0.725666	1.76241	0.0780005	1.22091	4.25376
ETS2	0.533265	0.144367	3.69382	0.000220913	1.70449	0.246072	2.86294	0.00419733	1.28443	2.26193
MX1	0.265162	0.0752832	3.5222	0.000427988	1.30364	0.0981424	3.0939	0.00197546	1.12481	1.51091
UBN2	-0.617243	0.186486	-3.30986	0.000933434	0.53943	0.100596	-4.57841	4.68532e-06	0.374281	0.77745
BRAF	-0.694074	0.265349	-2.6157	0.00890439	0.499537	0.132552	-3.77561	0.000159615	0.296963	0.840297
WDR19	-0.530704	0.160463	-3.30733	0.000941914	0.588191	0.094383	-4.36317	1.28189e-05	0.429469	0.805573
RAB28	-0.761628	0.253044	-3.00987	0.00261363	0.466906	0.118148	-4.5121	6.41881e-06	0.28434	0.766691
LDLRAP1	0.454147	0.155425	2.92197	0.0034783	1.57483	0.244768	2.34847	0.018851	1.16128	2.13566
ANKRD61	-0.529853	0.184465	-2.87238	0.00407388	0.588691	0.108593	-3.78762	0.000152094	0.410082	0.845093
WASF2	0.68311	0.260132	2.62601	0.00863927	1.98003	0.515069	1.90271	0.0570786	1.18917	3.29683
FAIM	-0.455624	0.168896	-2.69766	0.00698288	0.634052	0.107089	-3.41723	0.000632608	0.455366	0.882855
TENT5B	0.970103	0.343924	2.82069	0.00479204	2.63822	0.907346	1.8055	0.0709959	1.3445	5.17677
AUTS2	-0.34036	0.109638	-3.10439	0.00190671	0.711514	0.0780092	-3.6981	0.000217218	0.573931	0.88208
DNAH3	0.736016	0.21121	3.48476	0.000492583	2.0876	0.440923	2.46665	0.0136384	1.37996	3.15813
CPA2	-4.10485	1.42134	-2.88801	0.00387684	0.0164925	0.0234414	-41.956	0	0.00101727	0.267383
TSR2	1.17033	0.352997	3.31541	0.0009151	3.22306	1.13773	1.95394	0.0507085	1.6136	6.43784
DYNC1I1	0.616246	0.227315	2.71098	0.00670841	1.85196	0.420978	2.02377	0.0429939	1.18616	2.8915
ZSCAN12	-0.493904	0.168075	-2.9386	0.00329694	0.610239	0.102566	-3.80011	0.000144631	0.43897	0.848331
TAGLN2	0.611304	0.150909	4.05081	5.10407e-05	1.84283	0.2781	3.03068	0.00244004	1.37098	2.47708
PLA2G2F	0.413633	0.15759	2.62474	0.00867148	1.5123	0.238324	2.14961	0.0315864	1.11045	2.05958
DEDD	1.23287	0.396477	3.10956	0.00187365	3.43106	1.36033	1.7871	0.0739209	1.57742	7.46294
NDUFS2	0.922106	0.323243	2.85267	0.00433533	2.51458	0.812821	1.86336	0.062411	1.33451	4.73817
TOMM40L	0.723586	0.200149	3.61523	0.000300077	2.06181	0.41267	2.57303	0.0100812	1.39278	3.05223
CSRP1	0.857686	0.201666	4.25299	2.10933e-05	2.3577	0.475469	2.85549	0.00429698	1.58792	3.50064
RCAN1	0.319149	0.110612	2.88531	0.00391028	1.37596	0.152197	2.4702	0.0135038	1.10778	1.70906
CBR1	0.792168	0.148775	5.32462	1.01163e-07	2.20818	0.328521	3.67763	0.000235408	1.64967	2.95578
ARHGAP27	0.432147	0.154988	2.78827	0.0052991	1.54056	0.238768	2.26396	0.0235766	1.13698	2.0874
PSMD4	0.999302	0.330083	3.02743	0.00246642	2.71639	0.896631	1.91426	0.055587	1.42241	5.1875
ATP13A2	0.54176	0.142255	3.80837	0.000139885	1.71903	0.244541	2.94033	0.00327864	1.30076	2.2718
HK2	-0.385072	0.134377	-2.8656	0.00416221	0.680402	0.0914306	-3.49553	0.000473127	0.522857	0.885417
ADGRG5	0.232489	0.0833246	2.79016	0.00526824	1.26174	0.105134	2.48956	0.0127902	1.07162	1.48557
ZNF235	-0.566784	0.21345	-2.65535	0.0079226	0.567347	0.1211	-3.57269	0.000353337	0.373388	0.86206
G6PD	0.559258	0.139279	4.01538	5.93505e-05	1.74937	0.243651	3.0756	0.00210077	1.33146	2.29846
CSTB	0.533272	0.175683	3.03542	0.00240198	1.7045	0.299451	2.35264	0.0186409	1.20797	2.40513
AGPAT3	0.439673	0.150312	2.92506	0.00344387	1.5522	0.233315	2.36676	0.0179447	1.15612	2.08398
ZNF66	-0.381097	0.12734	-2.99276	0.00276469	0.683111	0.0869873	-3.64293	0.000269553	0.53223	0.876765
ITGB2	0.290484	0.0830724	3.49676	0.000470953	1.33707	0.111074	3.03468	0.00240789	1.13617	1.5735
FAM207A	0.690736	0.169074	4.08542	4.39976e-05	1.99518	0.337333	2.95015	0.00317616	1.43241	2.77907
ST6GALNAC6	0.603543	0.222737	2.70966	0.00673512	1.82859	0.407294	2.03437	0.0419145	1.18174	2.8295
MED27	1.03997	0.377479	2.75504	0.00586854	2.82913	1.06794	1.71277	0.0867552	1.35003	5.92876
DEDD2	0.519743	0.201343	2.58138	0.00984068	1.6816	0.338578	2.01311	0.0441028	1.13328	2.4952
MPZL3	0.453579	0.14471	3.1344	0.00172205	1.57394	0.227764	2.51987	0.0117399	1.18525	2.09009
JAML	0.170171	0.0615547	2.76455	0.00570021	1.18551	0.0729735	2.54212	0.0110183	1.05077	1.33752
UBE2Q1	1.39357	0.429682	3.24326	0.00118168	4.02922	1.73128	1.7497	0.0801707	1.7357	9.35334
CYP3A4	-1.02612	0.375753	-2.73082	0.0063176	0.358396	0.134669	-4.76432	1.89492e-06	0.171602	0.748523
LY6E	0.290254	0.107467	2.70088	0.00691568	1.33677	0.143658	2.34423	0.0190663	1.08288	1.65018
MFSD12	0.584314	0.207113	2.82124	0.00478386	1.79376	0.371511	2.13658	0.0326325	1.19528	2.6919
AP2M1	0.628572	0.237063	2.6515	0.00801351	1.87493	0.444476	1.96845	0.0490158	1.17814	2.98383
BDH1	-0.41719	0.152304	-2.7392	0.00615895	0.658896	0.100352	-3.39907	0.000676158	0.48885	0.888092
ALDH16A1	0.619555	0.217664	2.84638	0.0044219	1.8581	0.404442	2.12169	0.0338635	1.21281	2.84672
ZNF385A	0.320132	0.0974109	3.28641	0.00101475	1.37731	0.134165	2.81228	0.00491919	1.13793	1.66705
SHANK1	-0.205481	0.0624171	-3.29206	0.000994577	0.814256	0.0508235	-3.65469	0.000257492	0.720496	0.920217
PLCD3	0.39861	0.139176	2.86407	0.00418229	1.48975	0.207338	2.3621	0.0181716	1.13409	1.95696
TNFSF13	0.451186	0.143954	3.13423	0.00172306	1.57017	0.226033	2.52252	0.0116518	1.18417	2.082
SNRNP25	0.684679	0.199967	3.42396	0.000617155	1.98314	0.396562	2.47915	0.0131696	1.34011	2.93471
RPS6KA4	0.420567	0.159134	2.64284	0.00822132	1.52282	0.242333	2.15746	0.03097	1.11479	2.0802
PEF1	1.11923	0.275111	4.06828	4.73621e-05	3.06249	0.842526	2.44799	0.0143657	1.78608	5.2511
NEXN	0.272816	0.0962045	2.83579	0.00457118	1.31366	0.12638	2.48187	0.0130694	1.08791	1.58625
PEA15	0.512024	0.15912	3.21785	0.00129153	1.66867	0.265518	2.51835	0.0117907	1.22159	2.27936
SLC9C2	1.01918	0.319025	3.19468	0.00139988	2.77093	0.883996	2.00332	0.0451428	1.48276	5.17821
IER5	0.488224	0.166215	2.9373	0.00331085	1.62942	0.270834	2.324	0.0201254	1.17639	2.25692
FCAMR	1.22471	0.465904	2.62867	0.00857204	3.40317	1.58555	1.51567	0.129603	1.36554	8.48129
KCNJ3	1.30064	0.50308	2.58535	0.00972793	3.67164	1.84713	1.44638	0.148072	1.36974	9.84198
ACTG2	0.804066	0.280605	2.86547	0.00416391	2.23461	0.627043	1.96894	0.0489603	1.28929	3.87305
H3-3A	-0.508364	0.181173	-2.80595	0.00501685	0.601479	0.108972	-3.65709	0.00025509	0.421702	0.857898
XIRP2	0.506964	0.168275	3.01271	0.00258927	1.66024	0.279378	2.36326	0.0181148	1.19381	2.30891
NEURL3	1.2234	0.457527	2.67394	0.00749655	3.39873	1.55501	1.54258	0.122933	1.38634	8.33229
PACRGL	-0.828794	0.255065	-3.24934	0.00115674	0.436576	0.111355	-5.0597	4.19915e-07	0.264818	0.719733
SCNM1	1.41448	0.35278	4.00952	6.08431e-05	4.11434	1.45146	2.14566	0.0318999	2.06069	8.21462
CDC42EP3	0.294223	0.0939576	3.13144	0.0017395	1.34208	0.126099	2.71282	0.00667143	1.11636	1.61345
TGFA	-0.330855	0.113381	-2.91809	0.00352187	0.718309	0.0814425	-3.45877	0.000542654	0.575177	0.89706
PMVK	0.652607	0.242854	2.68724	0.00720453	1.92054	0.466411	1.97367	0.0484194	1.19318	3.0913
HIPK1	-0.602616	0.223513	-2.69611	0.00701544	0.547378	0.122346	-3.69952	0.000216006	0.35321	0.848285
KBTBD8	0.611945	0.145048	4.21893	2.45465e-05	1.84401	0.26747	3.15555	0.00160195	1.38771	2.45036
NAXE	1.0378	0.255076	4.06859	4.72985e-05	2.823	0.72008	2.53166	0.0113523	1.71234	4.65406
ARPC2	0.809702	0.259015	3.12608	0.00177155	2.24724	0.58207	2.14277	0.0321319	1.35262	3.73356
AZI2	-0.493736	0.175766	-2.80904	0.00496889	0.610342	0.107278	-3.63224	0.000280975	0.432475	0.861363
HDAC11	0.54265	0.187111	2.90015	0.00372988	1.72056	0.321936	2.23821	0.0252075	1.19234	2.48279
SERPINI1	0.322516	0.114529	2.81602	0.0048623	1.3806	0.158119	2.40704	0.0160826	1.10301	1.72804
SPICE1	-0.642335	0.244808	-2.62383	0.00869463	0.526063	0.128784	-3.68009	0.000233153	0.325579	0.849999
PTPN13	-0.365537	0.141071	-2.59116	0.00956525	0.693824	0.0978783	-3.12813	0.00175921	0.526222	0.914806
ATXN7	-0.781033	0.247385	-3.15715	0.00159319	0.457933	0.113286	-4.78495	1.71029e-06	0.281985	0.743664
PRICKLE2	0.580995	0.174993	3.32011	0.00089983	1.78782	0.312856	2.51815	0.0117973	1.26873	2.51929
PPBP	0.131016	0.046656	2.80812	0.00498313	1.13999	0.0531872	2.63195	0.00848976	1.04037	1.24915
PF4	0.139033	0.0485618	2.86301	0.00419631	1.14916	0.0558053	2.6729	0.00751987	1.04483	1.26391
TCF23	0.395008	0.14251	2.77179	0.00557498	1.4844	0.211542	2.28984	0.0220308	1.12265	1.9627
SPDYA	-0.597698	0.225588	-2.64951	0.00806087	0.550077	0.124091	-3.62576	0.000288111	0.353511	0.855942
CDCP1	0.179019	0.0682606	2.62258	0.00872661	1.19604	0.0816427	2.40124	0.0163396	1.04627	1.36726
RPL39L	0.322431	0.119172	2.70559	0.00681832	1.38048	0.164515	2.31274	0.020737	1.09293	1.74369
PRKCD	0.297719	0.114417	2.60206	0.0092666	1.34678	0.154095	2.25046	0.0244199	1.07623	1.68535
SGMS2	0.18184	0.0692125	2.62726	0.00860744	1.19942	0.083015	2.40224	0.0162951	1.04727	1.37368
FBXW12	-2.42751	0.721357	-3.3652	0.00076489	0.0882563	0.0636644	-14.3211	0	0.0214647	0.362883
PLXNB1	-0.352946	0.0926517	-3.80939	0.000139312	0.702615	0.0650985	-4.56823	4.91855e-06	0.585939	0.842525
SHISA5	0.667031	0.21923	3.04261	0.00234535	1.94844	0.427157	2.22036	0.0263941	1.26788	2.99431
APEH	0.691611	0.256639	2.69488	0.00704144	1.99693	0.512491	1.94527	0.051743	1.20757	3.30229
MFSD8	-0.688114	0.247447	-2.78085	0.00542166	0.502523	0.124348	-4.00069	6.31589e-05	0.309406	0.816175
MON1A	0.758039	0.27798	2.72696	0.00639213	2.13409	0.593233	1.91171	0.0559139	1.23764	3.67984
DUSP7	0.707601	0.165252	4.28195	1.85259e-05	2.02912	0.335315	3.0691	0.00214703	1.46772	2.80524
PPM1M	0.313613	0.12126	2.58627	0.00970198	1.36836	0.165928	2.22	0.0264189	1.0789	1.73547
NDST3	-0.424415	0.113429	-3.74168	0.000182796	0.654152	0.0741999	-4.66103	3.14637e-06	0.523754	0.817015
PRRC1	-0.576578	0.206479	-2.79244	0.00523128	0.561818	0.116003	-3.77733	0.00015852	0.374835	0.842074
RHOBTB3	-0.295664	0.0801644	-3.68822	0.000225824	0.744037	0.0596453	-4.29142	1.77536e-05	0.635856	0.870624
SERINC5	-0.502681	0.113531	-4.42771	9.52403e-06	0.604907	0.0686755	-5.75304	8.76517e-09	0.484229	0.755659
CITED2	-0.362748	0.13385	-2.71011	0.00672615	0.695762	0.0931277	-3.26689	0.00108736	0.535214	0.90447
TMEM200A	0.405549	0.124813	3.24925	0.00115711	1.50013	0.187236	2.67111	0.00756018	1.17459	1.91588
SPATA48	0.85488	0.277917	3.07602	0.00209781	2.35109	0.653409	2.06776	0.0386627	1.36366	4.05353
STXBP5	-0.441637	0.136729	-3.23002	0.00123783	0.642983	0.0879145	-4.06096	4.88715e-05	0.49183	0.840588
ANKRD55	0.436927	0.144967	3.01398	0.00257842	1.54794	0.2244	2.44181	0.0146137	1.16509	2.05661
PI16	0.459209	0.166605	2.75627	0.00584647	1.58282	0.263706	2.21012	0.0270971	1.14187	2.19405
KIAA0895	-0.377047	0.144351	-2.61201	0.00900111	0.685884	0.0990082	-3.17263	0.00151065	0.516866	0.91017
RELL2	0.35554	0.124457	2.85673	0.00428031	1.42695	0.177594	2.40408	0.016213	1.11808	1.82115
SLC29A4	-0.815897	0.211251	-3.86222	0.00011236	0.442242	0.093424	-5.97017	2.37001e-09	0.29231	0.669079
SHH	-0.976533	0.326937	-2.98692	0.00281808	0.376615	0.123129	-5.06285	4.13025e-07	0.19843	0.714803
LMTK2	-0.46688	0.17775	-2.62661	0.00862404	0.626956	0.111441	-3.34745	0.000815583	0.442523	0.888255
UNCX	-0.276357	0.0979294	-2.82201	0.00477243	0.758542	0.0742835	-3.25049	0.00115205	0.626068	0.919046
CDK5	0.530962	0.2053	2.58628	0.00970177	1.70057	0.349126	2.00663	0.0447886	1.13722	2.54299
RASEF	0.930501	0.296473	3.13857	0.00169775	2.53578	0.75179	2.04283	0.0410693	1.41825	4.53387
KIAA1958	-0.393281	0.103367	-3.8047	0.000141975	0.674839	0.0697562	-4.66139	3.14074e-06	0.551079	0.826393
STOML2	0.667683	0.253214	2.63684	0.00836832	1.94972	0.493695	1.92369	0.0543936	1.18696	3.20263
ARF6	0.776462	0.247206	3.14095	0.00168402	2.17377	0.537369	2.18429	0.0289412	1.33903	3.52887
TMEM63C	0.329159	0.118792	2.77088	0.00559058	1.3898	0.165097	2.36102	0.0182247	1.10112	1.75416
COMTD1	0.573968	0.138458	4.14542	3.39186e-05	1.7753	0.245804	3.15412	0.00160982	1.35337	2.32877
STK32C	0.494604	0.151127	3.27278	0.00106496	1.63985	0.247825	2.58186	0.00982697	1.21945	2.20517
ANKRD2	0.969591	0.359258	2.69887	0.00695754	2.63686	0.947315	1.7279	0.0840062	1.30403	5.33198
PSMC3	0.712126	0.269553	2.64188	0.00824482	2.03832	0.549436	1.88979	0.0587855	1.20179	3.45714
ARL5B	-0.456343	0.159093	-2.8684	0.00412547	0.633596	0.100801	-3.63493	0.000278056	0.463866	0.865432
ADAMTS15	-0.496943	0.173986	-2.85622	0.00428719	0.608388	0.105851	-3.69965	0.000215895	0.432597	0.855614
ZFYVE19	0.778134	0.241349	3.2241	0.00126369	2.17741	0.525515	2.24048	0.0250598	1.35676	3.49443
SPINT1	0.211163	0.0813401	2.59605	0.00943016	1.23511	0.100464	2.34027	0.0192696	1.0531	1.44858
ASPG	-1.96541	0.753556	-2.60818	0.0091024	0.140098	0.105572	-8.14519	3.33067e-16	0.0319893	0.613564
HPS6	0.759841	0.247498	3.07009	0.00213995	2.13794	0.529136	2.15056	0.0315111	1.31621	3.47269
PCBD1	0.443697	0.171583	2.58591	0.00971216	1.55846	0.267404	2.08844	0.0367578	1.11338	2.18146
ANAPC16	1.14631	0.292232	3.92262	8.75923e-05	3.14657	0.919529	2.33443	0.0195734	1.77456	5.57938
CYB5R2	0.497322	0.169528	2.93356	0.00335098	1.64431	0.278757	2.31137	0.0208124	1.17945	2.29238
IDH3A	0.52513	0.19215	2.73292	0.00627758	1.69068	0.324864	2.12606	0.0334986	1.16012	2.46388
PLD4	0.200465	0.0678691	2.9537	0.00313988	1.22197	0.0829341	2.67647	0.00744014	1.06977	1.39583
ZMAT1	-0.452144	0.14739	-3.06767	0.00215736	0.636262	0.0937789	-3.87867	0.000105027	0.476626	0.849366
HDGFL3	-0.388232	0.108977	-3.56251	0.000367332	0.678255	0.0739143	-4.35294	1.34322e-05	0.547812	0.839759
NDST2	-0.711979	0.259336	-2.74539	0.00604382	0.490672	0.127249	-4.00261	6.26469e-05	0.295151	0.815715
ZNF3	-0.679643	0.245943	-2.76342	0.00571999	0.506798	0.124643	-3.9569	7.59273e-05	0.312959	0.820695
ZSCAN21	-0.602073	0.217886	-2.76325	0.00572297	0.547675	0.119331	-3.79051	0.000150337	0.35732	0.839437
ACSM1	-0.198393	0.0684893	-2.8967	0.0037711	0.820048	0.0561645	-3.20403	0.0013552	0.717036	0.937858
BMERB1	0.332824	0.119938	2.77496	0.00552079	1.3949	0.167302	2.36041	0.0182546	1.10269	1.76455
STAT6	0.524842	0.200824	2.61344	0.00896359	1.69019	0.339432	2.03338	0.0420145	1.14023	2.5054
MRPL16	0.738396	0.209475	3.52499	0.000423502	2.09258	0.438342	2.49252	0.012684	1.38796	3.15491
C15orf48	1.37951	0.392267	3.51677	0.000436828	3.97297	1.55846	1.90763	0.0564394	1.84169	8.57064
SCG5	0.513157	0.18313	2.80214	0.00507645	1.67056	0.305929	2.19187	0.0283891	1.16676	2.39189
SMAD3	0.467508	0.14763	3.16677	0.00154144	1.59601	0.235619	2.52956	0.0114204	1.19502	2.13157
MEI1	0.649396	0.207322	3.13231	0.00173438	1.91438	0.396894	2.30385	0.021231	1.27514	2.8741
PBX3	0.227	0.0706017	3.21522	0.00130345	1.25483	0.0885932	2.87641	0.00402231	1.09267	1.44106
GNGT2	0.549021	0.127271	4.31381	1.60464e-05	1.73156	0.220376	3.31958	0.000901518	1.34929	2.22213
PHB	0.613343	0.23726	2.58511	0.00973483	1.84659	0.438122	1.93232	0.0533199	1.15989	2.93986
ACSF2	0.531012	0.200925	2.64284	0.00822134	1.70065	0.341703	2.05047	0.0403184	1.14707	2.52141
SLC27A4	0.543122	0.194805	2.78802	0.00530306	1.72137	0.335332	2.15122	0.0314592	1.17505	2.5217
CERCAM	-0.233883	0.0896914	-2.60765	0.00911672	0.791454	0.0709866	-2.93782	0.00330529	0.663866	0.943564
HDHD2	-0.751688	0.284706	-2.64022	0.00828517	0.47157	0.134259	-3.9359	8.28843e-05	0.2699	0.823927
ZNF91	-0.404512	0.152012	-2.66106	0.00778958	0.667303	0.101438	-3.27982	0.00103874	0.495371	0.898908
RBFOX3	-0.674583	0.211732	-3.18603	0.00144242	0.509369	0.10785	-4.54922	5.38458e-06	0.336361	0.771363
LPO	-0.209358	0.0533059	-3.92749	8.58378e-05	0.811104	0.0432367	-4.36887	1.2489e-05	0.730639	0.900432
GPX4	0.677617	0.195479	3.46644	0.000527391	1.96918	0.384933	2.51779	0.0118095	1.34244	2.88853
MVD	0.54037	0.188751	2.86287	0.00419827	1.71664	0.324018	2.21173	0.0269852	1.18581	2.48511
RHEBL1	0.604577	0.217908	2.77446	0.0055293	1.83048	0.398875	2.08205	0.037338	1.19421	2.80574
ATCAY	-1.9002	0.733135	-2.59188	0.00954519	0.149538	0.109632	-7.75743	8.65974e-15	0.0355391	0.629214
OTUB1	0.525702	0.193892	2.71131	0.00670182	1.69165	0.327998	2.10869	0.034971	1.15683	2.47372
SPRYD3	0.77055	0.249275	3.09116	0.00199375	2.16095	0.538672	2.15521	0.0311451	1.32575	3.52232
NUDT8	0.414611	0.138302	2.99785	0.00271887	1.51378	0.20936	2.45406	0.0141253	1.15436	1.98512
CD300C	0.209265	0.0649997	3.21948	0.00128423	1.23277	0.0801298	2.90494	0.00367327	1.08531	1.40027
CD300A	0.414397	0.110241	3.759	0.000170594	1.51346	0.166845	3.07744	0.00208783	1.21936	1.87848
CASKIN1	-0.793698	0.285607	-2.77899	0.00545289	0.45217	0.129143	-4.24205	2.21487e-05	0.25834	0.791426
VPS37C	0.498509	0.188284	2.64765	0.00810532	1.64627	0.309965	2.08496	0.0370726	1.13824	2.38104
FTH1	0.324043	0.119094	2.72089	0.0065107	1.38271	0.164673	2.32404	0.0201232	1.09485	1.74624
PLAAT5	-0.374549	0.139444	-2.68603	0.00723071	0.687599	0.0958813	-3.25821	0.00112119	0.523167	0.903712
ULK4	-0.620465	0.218961	-2.83368	0.00460155	0.537694	0.117734	-3.92669	8.61214e-05	0.350071	0.825877
FADD	0.764286	0.242419	3.15274	0.00161744	2.14746	0.520586	2.20417	0.0275123	1.3353	3.45361
BATF2	0.371093	0.122306	3.03414	0.00241219	1.44932	0.17726	2.5348	0.0112512	1.1404	1.84192
CCDC88B	0.324627	0.105311	3.08256	0.00205229	1.38351	0.145699	2.63224	0.00848249	1.12549	1.70069
SCARA5	0.510138	0.183996	2.77256	0.00556175	1.66552	0.306449	2.17172	0.0298765	1.16127	2.38873
PNOC	0.487158	0.153897	3.16547	0.00154831	1.62768	0.250496	2.50576	0.0122188	1.20385	2.20073
DDIT4	0.232934	0.065059	3.58035	0.000343132	1.2623	0.0821239	3.19393	0.00140348	1.11118	1.43397
THAP11	0.80547	0.266027	3.02778	0.00246357	2.23775	0.5953	2.0792	0.0375991	1.32852	3.76924
MFSD2A	0.290211	0.100594	2.88496	0.00391464	1.33671	0.134466	2.50406	0.0122778	1.09752	1.62803
CAVIN2	0.190625	0.0614701	3.10111	0.00192798	1.21001	0.0743791	2.82345	0.00475095	1.07266	1.36493
SERINC2	0.202968	0.0722285	2.81008	0.00495298	1.22503	0.0884823	2.54325	0.0109826	1.06333	1.41133
UGT3A2	-0.213346	0.0636396	-3.35241	0.000801113	0.807877	0.0514129	-3.73687	0.000186325	0.71314	0.915198
ZNF608	-0.214507	0.0765129	-2.80354	0.00505452	0.806939	0.0617413	-3.12693	0.00176641	0.694565	0.937495
PPIC	0.604507	0.222598	2.71569	0.0066138	1.83035	0.407432	2.03801	0.0415492	1.1832	2.83145
LGALS9	0.402638	0.141388	2.84776	0.00440281	1.49576	0.211482	2.34424	0.0190661	1.13374	1.97339
APEX2	0.714531	0.25922	2.75647	0.00584287	2.04323	0.529645	1.96968	0.0488755	1.22933	3.39598
NSMCE1	0.848523	0.301668	2.81277	0.00491169	2.33619	0.704755	1.89597	0.0579642	1.29339	4.21977
RGS14	0.466554	0.140612	3.31802	0.000906564	1.59449	0.224204	2.65155	0.00801222	1.21041	2.10044
PRELID1	0.482459	0.172433	2.79795	0.00514275	1.62005	0.27935	2.21963	0.0264442	1.15546	2.27146
SLC50A1	0.936867	0.263499	3.55549	0.000377282	2.55197	0.672443	2.30796	0.0210011	1.5226	4.27727
CXCL10	0.237373	0.0799407	2.96937	0.00298413	1.26791	0.101358	2.64325	0.00821146	1.08404	1.48298
SH3TC2	0.377918	0.125698	3.00656	0.00264225	1.45924	0.183424	2.50373	0.0122893	1.1406	1.8669
CD52	0.269078	0.0698512	3.85216	0.000117082	1.30876	0.0914183	3.37741	0.000731717	1.1413	1.50078
CENPX	0.63931	0.217797	2.93536	0.00333165	1.89517	0.412762	2.16874	0.0301025	1.23669	2.90428
MT1E	0.224704	0.0845498	2.65766	0.00786864	1.25195	0.105852	2.38023	0.0173021	1.06076	1.4776
ITGAM	0.186831	0.0679478	2.74963	0.0059663	1.20542	0.0819059	2.50805	0.0121401	1.05512	1.37714
PUSL1	0.620415	0.23634	2.62509	0.00866249	1.8597	0.439521	1.95599	0.0504663	1.17023	2.9554
TRAPPC1	0.548206	0.194832	2.81373	0.00489702	1.73015	0.337088	2.16604	0.0303083	1.18098	2.53469
SPDYE5	-0.512769	0.184931	-2.77275	0.00555842	0.598835	0.110743	-3.62247	0.0002918	0.416767	0.860441
PWWP2A	-0.676178	0.239631	-2.82175	0.00477629	0.508557	0.121866	-4.03265	5.51513e-05	0.317955	0.813418
METTL7B	0.290605	0.0632611	4.59373	4.35383e-06	1.33724	0.084595	3.98647	6.70623e-05	1.1813	1.51376
PYM1	1.24503	0.27993	4.44765	8.68137e-06	3.47304	0.972208	2.54374	0.0109674	2.00647	6.01155
IRX1	-0.330906	0.097476	-3.39474	0.000686942	0.718273	0.0700144	-4.02384	5.72557e-05	0.593359	0.869483
TRABD	0.39033	0.132796	2.93933	0.00328922	1.47747	0.196201	2.43356	0.014951	1.13889	1.9167
ZNF296	0.527304	0.161075	3.27365	0.00106168	1.69436	0.272919	2.54419	0.0109532	1.23566	2.32334
HOXB9	0.172151	0.0652379	2.63882	0.00831958	1.18786	0.0774933	2.42417	0.0153433	1.04528	1.34988
CYTL1	-0.122399	0.0463994	-2.63795	0.00834097	0.884795	0.041054	-2.80618	0.00501325	0.807881	0.969032
TRH	-0.139766	0.0410203	-3.40724	0.000656238	0.869562	0.0356697	-3.65684	0.000255346	0.802387	0.94236
PAQR8	0.407277	0.134686	3.0239	0.00249542	1.50272	0.202395	2.48385	0.0129971	1.15407	1.95669
DCDC1	2.6151	0.849919	3.07688	0.00209181	13.6686	11.6172	1.0905	0.275492	2.58387	72.3062
INSR	-0.446151	0.140446	-3.17666	0.0014898	0.640087	0.089898	-4.00357	6.23937e-05	0.486061	0.842922
ATP6V0E2	0.652974	0.149098	4.37949	1.1896e-05	1.92125	0.286455	3.21603	0.00129978	1.4344	2.57333
OR2K2	2.36571	0.803839	2.94302	0.00325028	10.6516	8.56221	1.12724	0.259642	2.20388	51.4809
TADA3	0.507028	0.196686	2.57785	0.0099417	1.66035	0.326568	2.02209	0.0431673	1.12922	2.44129
C9orf16	0.528993	0.165012	3.2058	0.0013469	1.69722	0.280061	2.48954	0.012791	1.22823	2.34529
ZNF672	0.567099	0.215921	2.62641	0.00862903	1.76314	0.3807	2.00458	0.0450081	1.15477	2.69203
ZNF439	-0.390108	0.115139	-3.38814	0.000703689	0.676984	0.0779475	-4.14402	3.41263e-05	0.540221	0.84837
ZNF440	-0.551214	0.196932	-2.799	0.00512608	0.57625	0.113482	-3.73407	0.000188413	0.391726	0.847696
CLCN5	0.499802	0.116675	4.2837	1.83809e-05	1.64839	0.192327	3.37132	0.000748096	1.31144	2.07193
PDE7B	0.401945	0.109961	3.65534	0.000256838	1.49473	0.164362	3.01	0.00261247	1.20493	1.85422
HOPX	0.205455	0.0606938	3.38511	0.000711502	1.22808	0.0745371	3.06	0.00221333	1.09035	1.38322
LPAR3	0.596853	0.222858	2.67818	0.00740236	1.81639	0.404797	2.0168	0.0437168	1.17358	2.8113
NEUROD2	-1.1807	0.430255	-2.74419	0.00606597	0.307062	0.132115	-5.24495	1.56327e-07	0.132127	0.71361
DSCAM	5.17794	1.97257	2.62497	0.00866555	177.318	349.771	0.504094	0.614195	3.71277	8468.48
RGS19	0.489989	0.158488	3.09164	0.00199051	1.6323	0.2587	2.44414	0.0145199	1.19645	2.22692
TCEA2	0.471699	0.18109	2.60478	0.00919341	1.60271	0.290236	2.07664	0.0378348	1.12386	2.2856
SYCE1	-4.77445	1.42964	-3.33961	0.000838966	0.00844273	0.0120701	-82.1499	0	0.000512352	0.139123
RASGRP4	0.259455	0.0993175	2.61238	0.00899141	1.29622	0.128738	2.30099	0.0213924	1.06694	1.57478
UTF1	0.638437	0.125526	5.08609	3.65521e-07	1.89352	0.237686	3.75924	0.00017043	1.48054	2.42168
PWWP2B	0.545281	0.151626	3.59623	0.000322861	1.72509	0.261568	2.7721	0.00556963	1.28159	2.32208
NINJ2	0.495764	0.155396	3.19032	0.00142115	1.64175	0.255122	2.51547	0.0118874	1.21069	2.22629
ZNF57	-0.964177	0.29414	-3.27795	0.00104562	0.381297	0.112155	-5.51652	3.45777e-08	0.214235	0.678634
SMN1	-0.724587	0.24867	-2.91384	0.00357008	0.484525	0.120487	-4.27827	1.88354e-05	0.29761	0.788832
CEBPB	0.252796	0.0913796	2.76644	0.00566728	1.28762	0.117662	2.44446	0.014507	1.07648	1.54018
ABCG4	2.7024	0.99357	2.71989	0.00653031	14.9155	14.8196	0.938994	0.347734	2.1277	104.56
FIBP	1.07117	0.231358	4.62989	3.65854e-06	2.91878	0.675284	2.84144	0.00449105	1.85468	4.59339
PPP1CA	0.533607	0.20609	2.5892	0.00961994	1.70507	0.351398	2.00648	0.0448053	1.13846	2.55368
PURG	-0.708517	0.228115	-3.10597	0.00189659	0.492374	0.112318	-4.51955	6.19706e-06	0.314864	0.769957
CFL1	0.785893	0.202532	3.88033	0.000104313	2.19437	0.44443	2.68741	0.00720083	1.47541	3.26366
DCP2	-0.491813	0.177969	-2.76347	0.00571896	0.611517	0.108831	-3.5696	0.000357527	0.43144	0.866754
RARG	0.488337	0.135678	3.59924	0.000319154	1.6296	0.221101	2.84758	0.00440529	1.24909	2.12604
CES4A	0.342532	0.117361	2.91863	0.00351578	1.40851	0.165304	2.47127	0.0134636	1.11908	1.77279
GXYLT2	-0.304657	0.117609	-2.59042	0.00958584	0.737376	0.0867221	-3.02834	0.00245904	0.585572	0.928535
ARPP21	-0.24553	0.0903605	-2.71723	0.00658314	0.78229	0.0706881	-3.07987	0.00207091	0.655319	0.933862
ZNF680	-0.496399	0.168512	-2.94578	0.00322144	0.608719	0.102576	-3.81453	0.00013644	0.437501	0.846943
TRMT112	0.573252	0.215616	2.65868	0.00784478	1.77403	0.382508	2.02356	0.0430155	1.16259	2.70703
MTX1	0.833514	0.285438	2.92012	0.00349899	2.30139	0.656906	1.98109	0.0475808	1.3153	4.02676
STOX2	-0.441243	0.141027	-3.12878	0.00175534	0.643236	0.0907138	-3.93285	8.39458e-05	0.487897	0.848034
MAP3K11	0.54778	0.191132	2.86598	0.00415725	1.72941	0.330546	2.20668	0.0273362	1.18907	2.5153
EHBP1L1	0.48081	0.142947	3.36356	0.000769438	1.61738	0.2312	2.67035	0.00757724	1.22218	2.14037
CSPG4	0.295074	0.104246	2.83056	0.00464663	1.34323	0.140026	2.45117	0.0142395	1.095	1.64772
HES3	-1.72089	0.490935	-3.50534	0.000456028	0.178907	0.0878314	-9.34852	0	0.0683506	0.468285
HOXB2	0.161081	0.0602387	2.67404	0.00749431	1.17478	0.0707672	2.46979	0.0135194	1.04395	1.322
SWSAP1	0.838646	0.272076	3.0824	0.00205341	2.31323	0.629375	2.08657	0.0369273	1.35715	3.94286
PELI3	0.369204	0.140297	2.63158	0.00849881	1.44658	0.202952	2.20044	0.0277758	1.09881	1.90443
MRPL11	0.78517	0.280001	2.80417	0.00504465	2.19278	0.613981	1.9427	0.0520525	1.26665	3.79605
NPAS4	1.93431	0.71934	2.68901	0.00716641	6.91929	4.97733	1.18925	0.234341	1.6895	28.3377
SLC29A2	0.28551	0.0947727	3.01257	0.00259042	1.33044	0.126089	2.62068	0.00877543	1.1049	1.60201
WDR49	0.249529	0.0761913	3.27504	0.00105649	1.28342	0.0977856	2.8984	0.00375078	1.10539	1.49013
ADGRE1	0.207525	0.0678922	3.05668	0.002238	1.23063	0.0835501	2.76036	0.00577373	1.0773	1.40578
RAB1B	0.543564	0.186034	2.92185	0.00347954	1.72213	0.320375	2.25402	0.0241946	1.19595	2.47982
DCTN2	1.0103	0.343902	2.93776	0.00330589	2.74643	0.944504	1.84905	0.0644509	1.39971	5.38889
C1orf127	0.430563	0.125865	3.42084	0.00062428	1.53812	0.193595	2.77963	0.00544212	1.20186	1.96846
CLTB	0.553908	0.188774	2.93425	0.00334359	1.74004	0.328473	2.25297	0.0242613	1.20192	2.51909
LRRC25	0.164092	0.0575778	2.84992	0.004373	1.17832	0.0678453	2.62838	0.0085793	1.05258	1.31909
DRAP1	0.553026	0.214615	2.57683	0.00997104	1.73851	0.373109	1.97933	0.0477789	1.14155	2.64763
UCP2	0.652732	0.157123	4.15426	3.26336e-05	1.92078	0.3018	3.05097	0.00228104	1.41167	2.61349
ZNF77	-0.507676	0.191206	-2.65512	0.007928	0.601893	0.115086	-3.45922	0.000541734	0.413775	0.875536
AURKAIP1	0.521969	0.199094	2.62172	0.00874876	1.68534	0.335542	2.0425	0.0411024	1.14082	2.48976
CCDC57	-0.396428	0.131638	-3.0115	0.00259962	0.672718	0.0885555	-3.69578	0.000219213	0.519736	0.870731
BNIP3	-0.534051	0.194576	-2.74469	0.0060568	0.586225	0.114065	-3.62752	0.000286155	0.400351	0.858397
SLC35G1	0.336829	0.13035	2.58404	0.00976514	1.4005	0.182555	2.19386	0.0282457	1.08475	1.80816
GJC3	-1.19879	0.403898	-2.96806	0.00299686	0.301558	0.121799	-5.7344	9.78586e-09	0.136638	0.665533
PHLDB3	0.539672	0.194656	2.77244	0.00556381	1.71544	0.333921	2.14255	0.0321492	1.17135	2.51228
TALDO1	0.779677	0.274111	2.84438	0.00444976	2.18077	0.597773	1.97528	0.0482365	1.27434	3.73193
B3GNT8	0.422215	0.144301	2.92593	0.00343423	1.52534	0.220108	2.38673	0.0169991	1.14957	2.02393
ZBTB38	0.376596	0.121124	3.10917	0.00187614	1.45732	0.176516	2.59078	0.00957581	1.14935	1.8478
MAGEF1	0.558421	0.196755	2.83815	0.00453761	1.74791	0.34391	2.17472	0.0296509	1.18861	2.57038
TGIF1	-0.608265	0.137172	-4.43432	9.23646e-06	0.544294	0.0746621	-6.10358	1.0372e-09	0.41598	0.712189
ACOT4	0.341982	0.131377	2.60307	0.0092394	1.40774	0.184944	2.20465	0.0274789	1.08816	1.82116
ZNF491	-0.607155	0.174935	-3.47074	0.000519024	0.544899	0.095322	-4.77435	1.80286e-06	0.386733	0.767752
PGBD5	-0.621206	0.229905	-2.70202	0.00689198	0.537296	0.123527	-3.74578	0.000179833	0.342388	0.843157
CRACR2B	-0.252658	0.0828588	-3.04925	0.00229412	0.776734	0.0643593	-3.46906	0.000522283	0.660302	0.913696
POLR2L	0.521062	0.175488	2.96922	0.00298559	1.68382	0.29549	2.31418	0.0206579	1.19376	2.37504
IMP3	1.22198	0.354782	3.44432	0.000572507	3.3939	1.2041	1.98813	0.0467969	1.6932	6.80285
DPY19L2	-0.206807	0.0671272	-3.08082	0.00206434	0.813177	0.0545863	-3.42253	0.000620418	0.712929	0.927521
PDE4DIP	0.61634	0.18248	3.37757	0.000731302	1.85214	0.337978	2.52127	0.0116931	1.29523	2.6485
ZNF114	-0.36977	0.138891	-2.66229	0.007761	0.690893	0.0959591	-3.22123	0.00127641	0.526243	0.907059
PARD6G	-0.44075	0.165292	-2.6665	0.00766459	0.643553	0.106374	-3.35088	0.000805556	0.465466	0.889777
PRSS36	0.512732	0.130325	3.93427	8.345e-05	1.66985	0.217622	3.07803	0.00208375	1.29343	2.1558
AQP11	-0.598605	0.189769	-3.15438	0.00160837	0.549578	0.104293	-4.31882	1.56866e-05	0.378876	0.797188
BEND3	-0.668369	0.222529	-3.00351	0.00266885	0.512544	0.114056	-4.27383	1.92143e-05	0.33137	0.792772
COX14	0.817298	0.276999	2.95055	0.0031721	2.26437	0.627229	2.01581	0.0438198	1.31573	3.897
AMBN	1.52999	0.541534	2.82529	0.00472371	4.61815	2.50088	1.44675	0.147968	1.59777	13.3482
GPR35	0.314998	0.118326	2.66212	0.00776511	1.37026	0.162137	2.2836	0.0223951	1.08663	1.72791
PARP10	0.475315	0.153969	3.08707	0.00202137	1.60852	0.247663	2.45705	0.0140082	1.18951	2.17513
RPP25	0.41432	0.145874	2.84027	0.00450754	1.51334	0.220757	2.32537	0.0200519	1.13702	2.01421
GRINA	0.50139	0.145689	3.44151	0.000578481	1.65101	0.240535	2.70653	0.00679903	1.24091	2.19665
COX5A	0.851278	0.260204	3.27158	0.00106947	2.34264	0.609563	2.20263	0.0276212	1.40676	3.90114
CD300LB	0.186298	0.0594753	3.13236	0.00173409	1.20478	0.0716547	2.85789	0.00426473	1.07222	1.35373
GDPD4	0.713206	0.213837	3.33528	0.000852126	2.04052	0.436339	2.38467	0.0170946	1.34191	3.10284
MPI	0.738951	0.268722	2.74987	0.00596189	2.09374	0.562634	1.94396	0.0519002	1.23648	3.54535
EXOSC4	0.648973	0.199333	3.25573	0.00113103	1.91357	0.381438	2.39508	0.0166168	1.29471	2.82825
DPY19L3	-0.62268	0.195705	-3.18173	0.00146396	0.536504	0.104996	-4.41439	1.01294e-05	0.365586	0.787331
SELENOW	0.828848	0.222882	3.71878	0.000200189	2.29068	0.51055	2.52801	0.011471	1.47995	3.54553
CYC1	0.685481	0.219906	3.11716	0.00182606	1.98473	0.436453	2.2562	0.024058	1.28978	3.05411
HTR1F	0.182887	0.0545899	3.35021	0.000807517	1.20068	0.065545	3.0617	0.00220082	1.07885	1.33627
TCAIM	-0.580681	0.216147	-2.68651	0.00722019	0.559517	0.120938	-3.64223	0.000270289	0.366293	0.854669
CALR	-0.353026	0.126249	-2.79627	0.0051696	0.702559	0.0886972	-3.35344	0.000798134	0.548554	0.8998
RAD23A	0.569397	0.216079	2.63513	0.00841044	1.7672	0.381855	2.00914	0.0445221	1.15707	2.69906
ARID3B	0.585654	0.185544	3.15642	0.0015972	1.79617	0.333268	2.38897	0.0168958	1.24856	2.58394
SEPHS2	0.882335	0.30332	2.90892	0.00362676	2.41654	0.732985	1.93256	0.0532904	1.33354	4.37905
DCTPP1	0.5498	0.199161	2.76058	0.00576993	1.73291	0.345128	2.12358	0.0337053	1.17287	2.56036
ZADH2	-0.74445	0.272302	-2.73391	0.00625876	0.474996	0.129342	-4.05903	4.92779e-05	0.278551	0.809979
TRNAU1AP	1.15077	0.412664	2.78863	0.00529312	3.16062	1.30427	1.65657	0.0976066	1.40771	7.0963
PRKRA	-0.759436	0.224409	-3.38416	0.000713963	0.46793	0.105008	-5.06696	4.04228e-07	0.301414	0.726438
HCLS1	0.594224	0.17951	3.31026	0.000932089	1.81162	0.325204	2.49574	0.0125695	1.27429	2.57553
ZNF609	-0.506738	0.188888	-2.68275	0.00730204	0.602457	0.113797	-3.49344	0.000476842	0.416049	0.872385
CCDC66	-0.639439	0.248178	-2.57653	0.00997961	0.527588	0.130936	-3.60797	0.000308608	0.324374	0.858113
ARHGAP45	0.436991	0.135143	3.23354	0.00122267	1.54804	0.209208	2.61961	0.00880304	1.18781	2.01752
KCNE1	0.277406	0.0794365	3.49217	0.00047911	1.3197	0.104832	3.04965	0.00229112	1.12943	1.54203
SSTR2	-0.779023	0.264345	-2.94699	0.0032088	0.458854	0.121296	-4.46137	8.14359e-06	0.273315	0.770345
SHISA2	-1.39812	0.534645	-2.61505	0.0089215	0.24706	0.13209	-5.70022	1.19655e-08	0.0866388	0.704521
PPA1	0.364935	0.123819	2.94733	0.00320532	1.44042	0.178351	2.4694	0.013534	1.13004	1.83605
ZNF443	-0.456508	0.169407	-2.69474	0.00704426	0.633492	0.107318	-3.41517	0.000637433	0.454508	0.882959
CXCR2	0.224676	0.0840523	2.67305	0.00751642	1.25192	0.105227	2.39405	0.0166636	1.06177	1.47612
CUEDC1	0.358518	0.106246	3.3744	0.00073977	1.43121	0.15206	2.83576	0.00457174	1.16216	1.76254
MRPL14	0.679287	0.244711	2.77588	0.00550526	1.97247	0.482684	2.01471	0.0439347	1.22099	3.18646
C4orf50	1.88011	0.545753	3.44499	0.000571088	6.55425	3.577	1.55277	0.120479	2.24893	19.1016
SAGE1	0.201955	0.062017	3.25645	0.00112813	1.22379	0.0758959	2.94869	0.00319127	1.08373	1.38196
LSM10	0.66617	0.192479	3.46101	0.000538151	1.94677	0.374711	2.52666	0.0115153	1.33498	2.83891
C5orf24	-0.664195	0.233273	-2.84728	0.0044094	0.514688	0.120063	-4.04215	5.29627e-05	0.325823	0.813029
NOP10	0.705241	0.220023	3.20531	0.00134918	2.02433	0.4454	2.29981	0.0214591	1.31522	3.11578
KCNIP1	0.369934	0.113786	3.25113	0.00114946	1.44764	0.164721	2.71755	0.00657664	1.15826	1.80932
ZNF708	-0.482536	0.175146	-2.75504	0.00586842	0.617216	0.108103	-3.54091	0.000398745	0.437877	0.870006
MRPS16	1.07515	0.356854	3.01286	0.00258797	2.93044	1.04574	1.846	0.0648915	1.45606	5.89776
FIGN	0.249799	0.0944997	2.64339	0.00820807	1.28377	0.121316	2.33909	0.0193309	1.06671	1.54499
MFSD5	0.820207	0.283337	2.89481	0.00379391	2.27097	0.643451	1.97524	0.0482408	1.30327	3.95721
HOXB4	0.133031	0.0500167	2.65972	0.00782048	1.14228	0.0571333	2.4904	0.0127599	1.03562	1.25994
GRID1	-1.31747	0.469861	-2.80395	0.00504808	0.267813	0.125835	-5.81863	5.93313e-09	0.106632	0.672633
DDX28	0.738863	0.272899	2.70746	0.00678004	2.09355	0.571329	1.91405	0.0556134	1.22629	3.57418
ODF3L1	0.583705	0.149982	3.89184	9.9486e-05	1.79267	0.268867	2.94818	0.00319656	1.33609	2.40527
NAA38	0.565948	0.165464	3.42037	0.00062537	1.76112	0.291402	2.61191	0.00900367	1.27334	2.43574
SLC8A1	0.229151	0.0816647	2.806	0.00501607	1.25753	0.102696	2.50771	0.0121515	1.07153	1.47582
CAMK1D	0.260092	0.0934316	2.78377	0.00537314	1.29705	0.121185	2.4512	0.0142382	1.08001	1.55771
NKX2-5	1.57563	0.481825	3.27014	0.00107496	4.83379	2.32904	1.64608	0.0997467	1.88	12.4285
GPR132	0.35791	0.113295	3.15911	0.00158253	1.43034	0.162049	2.65559	0.007917	1.14552	1.78597
PCBP3	-0.193734	0.0751362	-2.57844	0.00992465	0.823877	0.0619029	-2.84515	0.00443902	0.71106	0.954593
B3GALT5	0.653942	0.223582	2.92484	0.00344639	1.92311	0.429973	2.14689	0.0318016	1.24077	2.98069
NUDT14	0.385594	0.122371	3.15102	0.00162704	1.47049	0.179945	2.61461	0.00893292	1.15691	1.86906
ANKRD45	2.23441	0.838193	2.66575	0.00768164	9.34101	7.82957	1.06532	0.28673	1.80685	48.2908
PP2D1	-0.864928	0.272578	-3.17314	0.001508	0.421082	0.114778	-5.04382	4.5632e-07	0.246801	0.718431
TBX1	-0.389234	0.111421	-3.49336	0.000476977	0.677576	0.0754961	-4.27074	1.94828e-05	0.544648	0.842946
UQCR10	0.707545	0.245871	2.87771	0.00400572	2.029	0.498873	2.06266	0.0391452	1.25313	3.28525
IRAK1	0.644339	0.182329	3.53394	0.000409408	1.90473	0.347286	2.60514	0.00918381	1.3324	2.7229
MAP7D2	0.459287	0.137207	3.3474	0.000815746	1.58295	0.217192	2.68401	0.00727443	1.20969	2.07137
TOP1MT	0.378277	0.136309	2.77515	0.00551764	1.45977	0.198979	2.31063	0.0208532	1.11753	1.90682
THAP7	0.703939	0.233953	3.00889	0.00262204	2.0217	0.472983	2.16012	0.0307633	1.27813	3.19785
PTP4A3	0.409981	0.0845002	4.85183	1.22326e-06	1.50679	0.127324	3.98031	6.88253e-05	1.27681	1.77819
SUMO3	0.802462	0.228005	3.51949	0.000432384	2.23103	0.508686	2.42001	0.01552	1.42701	3.48806
NDUFA6	0.864588	0.294694	2.93386	0.0033478	2.37403	0.699611	1.96399	0.0495313	1.33242	4.22989
CHRM5	-0.977683	0.332978	-2.93618	0.00332282	0.376182	0.12526	-4.98018	6.35254e-07	0.195869	0.722485
SLC24A3	-0.211311	0.062177	-3.39855	0.000677449	0.809522	0.0503336	-3.78431	0.000154136	0.716644	0.914437
NSMCE3	1.04697	0.328612	3.18603	0.00144241	2.849	0.936216	1.97497	0.0482715	1.49616	5.4251
LRRC37B	-0.676631	0.20449	-3.30887	0.000936724	0.508327	0.103948	-4.73001	2.2451e-06	0.340471	0.758936
NRBP2	0.328292	0.100533	3.26552	0.00109264	1.38859	0.139599	2.78364	0.00537528	1.14025	1.69102
TNFAIP2	0.209883	0.071774	2.92421	0.00345328	1.23353	0.0885357	2.63773	0.00834629	1.07166	1.41986
ZNF445	-0.459319	0.176658	-2.60004	0.00932116	0.631714	0.111597	-3.30013	0.000966385	0.446837	0.893083
IL3RA	0.416148	0.156674	2.65614	0.00790414	1.51611	0.237535	2.17277	0.0297973	1.11524	2.06106
CCDC137	0.782171	0.273023	2.86486	0.00417196	2.18621	0.596886	1.98734	0.046885	1.28025	3.73327
SOCS1	0.471125	0.114257	4.12339	3.73338e-05	1.6018	0.183016	3.28821	0.00100826	1.28042	2.00384
IFNLR1	0.348737	0.123903	2.81459	0.00488398	1.41728	0.175605	2.37622	0.0174912	1.1117	1.80685
SH3BGR	3.32342	0.965933	3.44063	0.000580361	27.7551	26.8095	0.997968	0.318295	4.17964	184.309
ROR1	1.45865	0.45169	3.22933	0.00124081	4.30017	1.94234	1.69907	0.0893066	1.77422	10.4223
OLFML2A	0.222102	0.0595423	3.73015	0.000191367	1.2487	0.0743504	3.34495	0.000822975	1.11116	1.40327
MRPL40	1.10318	0.38532	2.86302	0.00419625	3.01373	1.16125	1.73411	0.0828993	1.41618	6.4134
PSMD13	0.984636	0.357378	2.75516	0.00586626	2.67684	0.956643	1.75283	0.0796305	1.32868	5.3929
UBE2L3	1.25671	0.389987	3.22244	0.00127103	3.51385	1.37036	1.83445	0.0665874	1.63616	7.54642
POU3F1	1.77823	0.662096	2.68576	0.00723653	5.91937	3.91919	1.2552	0.209406	1.61696	21.6697
IFIT1	0.248477	0.0918648	2.70481	0.00683439	1.28207	0.117777	2.39495	0.0166225	1.07082	1.535
CLDN24	-1.05803	0.353024	-2.99704	0.00272613	0.34714	0.122549	-5.32736	9.96527e-08	0.173784	0.693424
GNB1L	-0.39824	0.130669	-3.04769	0.00230606	0.671501	0.0877446	-3.74381	0.000181251	0.519781	0.867506
RASA3	0.438615	0.150881	2.90702	0.00364891	1.55056	0.23395	2.35331	0.018607	1.15361	2.0841
CD300LF	0.344415	0.108617	3.17091	0.00151962	1.41116	0.153276	2.6825	0.00730744	1.14057	1.74595
NBPF6	1.12325	0.416255	2.69847	0.00696587	3.07484	1.27992	1.62107	0.105002	1.3599	6.95249
CYP4F2	-0.301277	0.0946097	-3.18442	0.00145043	0.739872	0.0699991	-3.71615	0.000202279	0.614646	0.890613
TOR3A	0.697249	0.268895	2.59302	0.00951381	2.00822	0.54	1.86707	0.0618912	1.18557	3.40169
RGS9BP	-0.531075	0.160102	-3.3171	0.000909567	0.587972	0.0941357	-4.37695	1.20349e-05	0.429613	0.804704
GNG2	-0.256285	0.0943146	-2.71734	0.00658082	0.773921	0.0729921	-3.09731	0.00195288	0.643304	0.93106
CLCNKA	0.888351	0.215985	4.11301	3.9053e-05	2.43112	0.525086	2.72549	0.00642059	1.59206	3.71238
ARHGAP30	0.587434	0.180488	3.25471	0.00113509	1.79937	0.324763	2.46138	0.0138404	1.26325	2.56301
SMIM29	0.599282	0.160159	3.74179	0.000182711	1.82081	0.29162	2.81467	0.00488279	1.33026	2.49226
ARAP1	0.391155	0.134098	2.91693	0.00353492	1.47869	0.198289	2.41409	0.0157746	1.13693	1.92318
LILRB4	0.172875	0.0538945	3.20766	0.00133819	1.18872	0.0640654	2.94571	0.00322215	1.06956	1.32116
HEXIM1	0.904341	0.246509	3.66859	0.000243889	2.4703	0.608952	2.41448	0.0157576	1.52378	4.00479
PDZD7	0.342937	0.117568	2.91694	0.00353489	1.40908	0.165662	2.46936	0.0135354	1.11908	1.77423
TMPRSS6	0.969457	0.358387	2.70506	0.00682927	2.63651	0.944891	1.73196	0.083281	1.30608	5.32218
LILRA5	0.125817	0.0485505	2.59146	0.00955693	1.13407	0.0550599	2.43506	0.0148892	1.03113	1.24729
ZNF385C	-0.341921	0.105961	-3.22686	0.00125157	0.710404	0.0752751	-3.84716	0.000119494	0.57718	0.874379
ISG15	0.345924	0.110443	3.13214	0.00173537	1.4133	0.156089	2.64782	0.00810135	1.13821	1.75486
SAMD11	-0.366124	0.101966	-3.59066	0.000329838	0.693417	0.0707046	-4.33611	1.45026e-05	0.567808	0.846813
ERC2	3.24819	1.21161	2.68088	0.00734279	25.7436	31.1912	0.793288	0.42761	2.39522	276.69
DNAJB13	0.48888	0.184657	2.6475	0.00810898	1.63049	0.301082	2.09408	0.0362529	1.13537	2.34152
MCRS1	0.625458	0.236418	2.64556	0.00815556	1.8691	0.441889	1.96679	0.0492078	1.17596	2.97079
OVCH1	0.254508	0.096088	2.64869	0.00808039	1.28983	0.123937	2.3385	0.0193613	1.06842	1.55712
ZSCAN23	-0.45398	0.129654	-3.50148	0.000462681	0.635095	0.0823425	-4.43155	9.35594e-06	0.49258	0.818842
RINL	0.638927	0.164933	3.87386	0.000107126	1.89445	0.312457	2.86263	0.00420146	1.37117	2.61742
S100A3	0.515662	0.199523	2.58448	0.0097526	1.67475	0.33415	2.01929	0.0434566	1.1327	2.47619
RILPL1	-0.817182	0.241253	-3.38724	0.000705998	0.441675	0.106555	-5.23977	1.60778e-07	0.275263	0.708692
CLCN1	0.472802	0.154941	3.0515	0.00227698	1.60448	0.2486	2.43155	0.0150342	1.18427	2.17381
MESP2	1.51892	0.548712	2.76815	0.0056375	4.56728	2.50612	1.42343	0.154612	1.55809	13.3882
AGRN	-0.269622	0.0917976	-2.93714	0.00331253	0.763668	0.0701028	-3.37122	0.000748355	0.63792	0.914203
RUFY4	0.293854	0.112715	2.60706	0.00913247	1.34159	0.151217	2.25893	0.0238879	1.07566	1.67325
IER5L	0.439382	0.147543	2.97799	0.00290142	1.55175	0.22895	2.40991	0.0159564	1.16207	2.0721
FAM83G	0.636546	0.148014	4.30057	1.70358e-05	1.88994	0.279738	3.18134	0.00146597	1.41403	2.52603
NANOS1	-0.612424	0.227834	-2.68802	0.00718766	0.542035	0.123494	-3.70839	0.000208584	0.346813	0.847151
PARVB	0.71224	0.186635	3.81622	0.000135514	2.03855	0.380465	2.72969	0.00633942	1.41403	2.93891
NHLRC3	-0.626661	0.202924	-3.08815	0.00201406	0.534373	0.108437	-4.29397	1.75503e-05	0.359017	0.795379
ZDHHC11	0.548953	0.178918	3.06818	0.00215369	1.73144	0.309786	2.36111	0.0182203	1.2193	2.45868
INSYN2A	0.315304	0.108883	2.8958	0.00378198	1.37068	0.149244	2.48369	0.0130027	1.10727	1.69674
FAM120AOS	1.01145	0.324821	3.11387	0.00184651	2.74959	0.893123	1.95895	0.0501184	1.45472	5.19703
KIR2DL4	0.539606	0.125529	4.29865	1.71845e-05	1.71533	0.215324	3.32211	0.000893397	1.34121	2.19381
BLOC1S3	0.749486	0.27798	2.69619	0.00701385	2.11591	0.588181	1.89722	0.0577983	1.2271	3.6485
ZKSCAN3	-0.431283	0.159034	-2.71189	0.00669014	0.649675	0.103321	-3.39066	0.000697246	0.475692	0.887292
FAM53B	0.5933	0.195949	3.02783	0.00246318	1.80995	0.354659	2.28375	0.0223861	1.23275	2.65741
BLOC1S2	0.822126	0.244226	3.36625	0.000761983	2.27533	0.555695	2.29502	0.0217321	1.4098	3.67223
HLA-DRB1	0.246532	0.0731174	3.37173	0.000746979	1.27958	0.0935596	2.98826	0.00280572	1.10874	1.47674
SPATS2L	0.500094	0.122399	4.08578	4.3929e-05	1.64888	0.20182	3.21512	0.0013039	1.29719	2.09592
S100A4	0.375908	0.093159	4.03513	5.45732e-05	1.45631	0.135669	3.36344	0.000769777	1.21327	1.74804
OR10J1	9.69473	3.49021	2.7777	0.00547459	16231.9	56652.6	0.286498	0.774497	17.358	1.51788e+07
RYR1	0.502455	0.128571	3.908	9.30643e-05	1.65277	0.212499	3.0719	0.00212704	1.28462	2.12644
ZNF107	-0.386543	0.131915	-2.93024	0.003387	0.679401	0.0896234	-3.57718	0.000347326	0.524614	0.879859
ZNF493	-0.46297	0.151492	-3.05608	0.00224253	0.629411	0.0953506	-3.88659	0.000101662	0.467719	0.847002
NTNG2	-0.191492	0.0574554	-3.33288	0.000859525	0.825726	0.0474424	-3.67337	0.000239372	0.737785	0.92415
ASB13	0.489314	0.184875	2.64673	0.00812746	1.6312	0.301568	2.09305	0.0363445	1.13538	2.34354
PTPN1	0.798783	0.230788	3.46111	0.00053796	2.22284	0.513005	2.38367	0.0171409	1.41403	3.49426
ZNF124	-0.665281	0.156018	-4.26412	2.00693e-05	0.514129	0.0802136	-6.05722	1.38498e-09	0.378677	0.698032
S100A5	0.677993	0.226495	2.99342	0.00275874	1.96992	0.446176	2.17385	0.0297165	1.26373	3.07073
CRYBA4	0.979583	0.351122	2.78986	0.00527302	2.66335	0.93516	1.77868	0.075293	1.33829	5.30034
SIAH1	-0.815228	0.259433	-3.14234	0.00167603	0.442538	0.114809	-4.85555	1.20055e-06	0.266147	0.735836
ESRRG	2.05495	0.793912	2.58838	0.00964275	7.80643	6.19762	1.09823	0.272103	1.64692	37.0025
NCOR2	0.504966	0.178352	2.83129	0.00463609	1.65693	0.295516	2.22299	0.0262168	1.16813	2.35027
PLXNB2	0.328764	0.114889	2.86157	0.00421546	1.38925	0.15961	2.43876	0.0147379	1.10914	1.7401
HRH1	0.558379	0.169197	3.30016	0.000966289	1.74784	0.295729	2.52879	0.0114457	1.25453	2.43513
ZNF700	-0.459532	0.171076	-2.68613	0.00722843	0.631579	0.108048	-3.40979	0.000650118	0.451656	0.883177
PDLIM7	0.407455	0.12491	3.26198	0.00110636	1.50299	0.187739	2.67919	0.00738	1.17661	1.9199
FLNA	0.371936	0.13326	2.79105	0.00525376	1.45054	0.193299	2.33079	0.0197645	1.11712	1.88348
ANXA4	0.46769	0.180336	2.59344	0.00950224	1.5963	0.287871	2.07142	0.0383193	1.12102	2.27309
LAGE3	0.480007	0.184243	2.6053	0.00917944	1.61609	0.297752	2.06912	0.0385344	1.12626	2.31895
ZNF138	-0.430469	0.157982	-2.7248	0.00643402	0.650204	0.10272	-3.40532	0.000660864	0.477062	0.886184
SERTAD1	0.5154	0.180648	2.85306	0.00433007	1.67431	0.302461	2.22941	0.0257869	1.17508	2.38563
ZSCAN25	-0.770903	0.229615	-3.35737	0.000786874	0.462595	0.106219	-5.05941	4.20548e-07	0.294953	0.725521
SLC25A29	-0.322694	0.111896	-2.88387	0.00392821	0.724196	0.0810347	-3.40354	0.000665195	0.58158	0.901783
SRC	0.301707	0.0920811	3.27654	0.00105088	1.35217	0.124509	2.82844	0.0046776	1.12889	1.61961
LRP10	0.386918	0.146408	2.64274	0.00822389	1.47244	0.215577	2.1915	0.0284157	1.10513	1.96182
H3C4	0.821127	0.292552	2.80677	0.00500406	2.27306	0.664988	1.91441	0.0555678	1.28112	4.03303
HNRNPAB	0.822116	0.293445	2.8016	0.00508501	2.27531	0.667679	1.91006	0.056125	1.28015	4.0441
SLC28A3	-0.223189	0.079626	-2.80297	0.00506342	0.799963	0.0636979	-3.1404	0.00168719	0.684372	0.935078
ELANE	-0.0831772	0.0314935	-2.64109	0.00826393	0.920188	0.0289799	-2.75404	0.00588644	0.865106	0.978777
PIGN	-0.62013	0.221521	-2.79942	0.00511941	0.537875	0.11915	-3.87851	0.000105099	0.348436	0.830309
NKIRAS1	-0.688223	0.24209	-2.84284	0.00447129	0.502468	0.121642	-4.09012	4.31145e-05	0.312638	0.807561
S100A6	0.260603	0.0826378	3.15356	0.00161294	1.29771	0.10724	2.77613	0.00550102	1.10366	1.52588
C1orf122	0.547467	0.209479	2.61347	0.0089628	1.72887	0.362161	2.01255	0.0441619	1.14671	2.60658
CLEC9A	0.186782	0.068698	2.71888	0.00655031	1.20536	0.0828061	2.48006	0.013136	1.05352	1.37909
AVPR1B	-0.405211	0.124106	-3.26504	0.0010945	0.666836	0.0827584	-4.02574	5.67962e-05	0.522853	0.850469
GRK6	0.667017	0.173706	3.83992	0.000123076	1.94842	0.338452	2.80222	0.00507524	1.38619	2.73868
MB	0.964885	0.272281	3.54371	0.000394536	2.62449	0.714597	2.27329	0.0230088	1.53914	4.47517
TMEM229B	0.393126	0.143289	2.74359	0.00607719	1.4816	0.212298	2.26854	0.0232966	1.11883	1.962
DDRGK1	0.852546	0.302585	2.81754	0.00483928	2.34561	0.709747	1.8959	0.0579729	1.29627	4.24441
SLC29A3	0.623488	0.239056	2.60812	0.00910413	1.86542	0.445941	1.94066	0.0522989	1.16759	2.98032
GFPT1	-0.85799	0.284997	-3.01052	0.00260803	0.424014	0.120843	-4.76641	1.87538e-06	0.242543	0.741259
ZNF69	-0.412433	0.138388	-2.98025	0.00288009	0.662038	0.0916184	-3.6888	0.00022531	0.504762	0.868319
HLA-DRB5	0.19929	0.0606155	3.28777	0.00100983	1.22054	0.0739834	2.98088	0.00287419	1.08381	1.37451
ZNF43	-0.436742	0.137262	-3.18182	0.0014635	0.646138	0.0886899	-3.98988	6.61067e-05	0.493728	0.845595
ZNF511	0.937422	0.240943	3.89064	9.99818e-05	2.55339	0.615222	2.52493	0.0115722	1.5923	4.09457
C6orf89	0.808669	0.263232	3.07208	0.00212572	2.24492	0.590934	2.1067	0.0351438	1.3401	3.76066
CEP290	-0.527103	0.193429	-2.72505	0.00642921	0.590313	0.114183	-3.58797	0.000333259	0.40405	0.86244
OXCT2	0.721395	0.241954	2.98154	0.002868	2.0573	0.497771	2.12407	0.0336643	1.2804	3.30559
SCAMP5	0.35162	0.10657	3.29943	0.000968801	1.42137	0.151475	2.78177	0.00540635	1.15344	1.75154
BRINP2	-0.592736	0.222241	-2.66709	0.00765123	0.552813	0.122858	-3.63988	0.000272766	0.357607	0.854575
SMC5	-0.71917	0.206256	-3.48679	0.000488864	0.487156	0.100479	-5.10399	3.32559e-07	0.325164	0.72985
CCDC167	0.844475	0.199405	4.23498	2.28571e-05	2.32676	0.463966	2.8596	0.00424179	1.57405	3.43941
SOX18	0.263744	0.100068	2.63566	0.00839736	1.3018	0.130268	2.31673	0.0205182	1.06995	1.58387
RUFY2	-0.924827	0.264348	-3.49851	0.000467857	0.3966	0.104841	-5.7554	8.64355e-09	0.236232	0.665835
TMEM273	0.308471	0.0653967	4.71692	2.3944e-06	1.36134	0.0890272	4.05878	4.93297e-05	1.19757	1.54751
DAXX	1.2682	0.363815	3.48584	0.00049059	3.55446	1.29317	1.97535	0.0482282	1.74218	7.25193
HLA-DMA	0.333426	0.0948677	3.51464	0.000440357	1.39574	0.132411	2.98874	0.00280133	1.15892	1.68096
PSMB8	0.815395	0.228015	3.57606	0.000348805	2.26007	0.515329	2.44517	0.0144782	1.44556	3.53352
HLA-DRA	0.22442	0.0721482	3.11053	0.00186749	1.2516	0.0903004	2.78621	0.00533283	1.08655	1.44171
NELFE	1.13687	0.36306	3.13136	0.00174001	3.11699	1.13165	1.87071	0.0613857	1.53003	6.34998
VARS1	0.601372	0.203714	2.95204	0.00315679	1.82462	0.371701	2.21851	0.0265202	1.22397	2.72003
CARD16	0.316202	0.106607	2.96604	0.00301657	1.37191	0.146255	2.54286	0.0109948	1.11322	1.69071
LY6G5C	0.633416	0.228292	2.77459	0.0055272	1.88403	0.43011	2.05537	0.0398434	1.20439	2.94721
C6orf47	0.784546	0.279022	2.81177	0.00492699	2.19141	0.611453	1.94849	0.0513559	1.26829	3.78642
AIF1	0.378089	0.12622	2.99548	0.00274015	1.45949	0.184217	2.4943	0.0126205	1.13963	1.86914
LST1	0.323695	0.0917278	3.52886	0.000417348	1.38223	0.126788	3.01467	0.00257259	1.15478	1.65447
MRPS18B	0.882413	0.291436	3.02781	0.00246333	2.41673	0.704321	2.01148	0.0442752	1.36507	4.27857
HLA-E	0.465126	0.169754	2.73999	0.00614403	1.59221	0.270285	2.19107	0.0284466	1.14158	2.22073
ZBTB10	-0.411936	0.157955	-2.60793	0.00910926	0.662366	0.104624	-3.2271	0.00125052	0.486011	0.902714
PSMB10	0.75906	0.232497	3.26482	0.00109534	2.13627	0.496675	2.28775	0.0221523	1.35442	3.36943
PRR13	0.731291	0.248939	2.93763	0.00330732	2.07776	0.517236	2.08369	0.0371881	1.27555	3.38449
KRT81	1.29767	0.472379	2.74709	0.0060126	3.66076	1.72927	1.53866	0.123887	1.45038	9.23977
SERF1B	-1.19579	0.352365	-3.39362	0.000689751	0.302464	0.106578	-6.54486	5.95513e-11	0.151614	0.603403
DENND6B	0.492504	0.137439	3.58344	0.000339096	1.63641	0.224906	2.82966	0.00465969	1.24998	2.1423
ARSH	-6.413	2.4263	-2.64313	0.00821446	0.00164009	0.00397934	-250.886	0	1.41124e-05	0.190605
C22orf42	1.76643	0.493442	3.57981	0.000343848	5.84991	2.88659	1.68015	0.0929277	2.22398	15.3875
ZCWPW2	-1.73128	0.576745	-3.00182	0.00268373	0.177057	0.102117	-8.05884	7.77156e-16	0.0571725	0.548327
SLC48A1	0.57215	0.211543	2.70465	0.00683762	1.77207	0.374869	2.05958	0.039439	1.17062	2.68255
TAS2R19	-0.379622	0.143223	-2.65056	0.00803585	0.68412	0.097982	-3.22386	0.00126475	0.516678	0.905825
TAS2R13	-0.399394	0.146808	-2.72052	0.00651788	0.670726	0.0984679	-3.34397	0.000825888	0.503017	0.894352
KRTAP29-1	-2.06207	0.754757	-2.7321	0.00629312	0.12719	0.0959974	-9.09202	0	0.0289736	0.558345
KRTAP10-3	1.03051	0.322831	3.1921	0.00141242	2.80249	0.904731	1.9923	0.0463386	1.4885	5.27641
DENND1B	-0.85147	0.227972	-3.73497	0.000187737	0.426787	0.0972956	-5.89145	3.82812e-09	0.272999	0.667209
ZNF254	-0.55515	0.159945	-3.47088	0.000518747	0.573986	0.0918061	-4.64037	3.47794e-06	0.419523	0.78532
CRIP1	0.390414	0.11958	3.26487	0.00109516	1.47759	0.176691	2.70298	0.0068721	1.16887	1.86785
ARHGEF35	1.29993	0.321062	4.04884	5.14727e-05	3.66904	1.17799	2.26576	0.0234663	1.95552	6.884
GPC2	-0.495143	0.158858	-3.1169	0.00182763	0.609484	0.0968211	-4.03338	5.49797e-05	0.446418	0.832112
SIPA1	0.525566	0.142959	3.67635	0.000236594	1.69142	0.241803	2.85942	0.00424411	1.2781	2.2384
CLIC1	0.756305	0.246587	3.06709	0.00216154	2.13039	0.525326	2.15178	0.0314143	1.3139	3.45425
PPM1N	0.341376	0.121722	2.80455	0.00503872	1.40688	0.171249	2.37597	0.0175029	1.10827	1.78594
CEACAM16	0.770879	0.297456	2.59157	0.00955379	2.16167	0.643001	1.80663	0.0708195	1.20668	3.87243
LTB4R	0.374126	0.12515	2.98942	0.00279507	1.45372	0.181933	2.49388	0.0126354	1.1375	1.85784
SPDYE3	-0.420628	0.158691	-2.65062	0.00803438	0.656634	0.104202	-3.29521	0.000983485	0.481112	0.896192
BBIP1	-0.873691	0.233457	-3.74241	0.000182264	0.417408	0.0974467	-5.97857	2.25108e-09	0.264145	0.659598
C10orf105	1.09329	0.304366	3.59202	0.000328127	2.98407	0.908249	2.1845	0.0289256	1.64336	5.41858
C12orf71	-0.474723	0.179103	-2.65055	0.00803602	0.622057	0.111413	-3.39228	0.000693135	0.437902	0.883657
NPEPL1	0.476103	0.1732	2.74886	0.00598034	1.60979	0.278816	2.18707	0.0287377	1.14641	2.26046
IFI30	0.202034	0.0781792	2.58424	0.00975938	1.22389	0.0956827	2.33992	0.0192881	1.05002	1.42655
IGSF23	1.08599	0.304607	3.5652	0.000363576	2.96236	0.902355	2.17471	0.0296521	1.63063	5.3817
FNIP1	-0.74262	0.217805	-3.40957	0.000650657	0.475865	0.103646	-5.05698	4.25946e-07	0.310519	0.729256
TAFA5	-0.448261	0.149678	-2.99484	0.00274587	0.638738	0.0956049	-3.7787	0.000157648	0.47634	0.856502
C6orf226	0.479587	0.180162	2.66198	0.00776834	1.61541	0.291035	2.11455	0.0344686	1.13482	2.29951
HMSD	1.12304	0.359466	3.12418	0.00178304	3.07417	1.10506	1.87697	0.0605215	1.51967	6.2188
MYBPHL	0.747279	0.17796	4.19913	2.67939e-05	2.11125	0.375718	2.95766	0.00309982	1.48956	2.9924
ZNF630	-0.792699	0.257633	-3.07686	0.00209196	0.452621	0.11661	-4.69409	2.67795e-06	0.273173	0.74995
HLA-DPB1	0.200605	0.0714359	2.80819	0.00498209	1.22214	0.0873048	2.54445	0.0109451	1.06247	1.40581
PRRT4	-0.269348	0.066727	-4.03656	5.42411e-05	0.763878	0.0509713	-4.63246	3.61353e-06	0.670233	0.870607
RD3L	-0.668561	0.174831	-3.82405	0.000131279	0.512446	0.0895912	-5.44199	5.2689e-08	0.363774	0.721878
PGA3	1.07287	0.415369	2.58293	0.00979649	2.92376	1.21444	1.58407	0.113177	1.29532	6.5994
HLA-DPA1	0.198499	0.0673789	2.94602	0.00321896	1.21957	0.0821734	2.67205	0.00753898	1.0687	1.39175
GPX1	0.445788	0.133692	3.33443	0.000854736	1.56172	0.20879	2.69036	0.0071375	1.20172	2.02956
TMEM238	0.469751	0.142638	3.29332	0.000990129	1.5996	0.228163	2.62793	0.00859056	1.20947	2.11555
FAM133B	-0.600231	0.222347	-2.69953	0.00694374	0.548685	0.121998	-3.69936	0.000216142	0.354863	0.848369
KIR3DL2	0.484359	0.167351	2.89427	0.00380047	1.62313	0.271634	2.29402	0.0217891	1.16924	2.25322
ARPC4	0.671052	0.207197	3.23871	0.00120071	1.95629	0.405339	2.35925	0.018312	1.30337	2.9363
EIF6	0.618475	0.22168	2.78994	0.00527176	1.85609	0.411459	2.08063	0.0374678	1.202	2.86612
APOBEC3C	0.96476	0.253615	3.80403	0.000142362	2.62416	0.665527	2.44041	0.0146706	1.59629	4.31388
CTAGE8	3.78872	1.07263	3.53217	0.000412157	44.2	47.4103	0.911194	0.362193	5.40002	361.783
TWF2	0.597039	0.183931	3.246	0.0011704	1.81673	0.334153	2.44419	0.014518	1.26686	2.60527
TARM1	-0.291581	0.101003	-2.88685	0.00389122	0.747082	0.0754576	-3.35179	0.000802899	0.612906	0.91063
RBM14-RBM4	-0.512612	0.195251	-2.62539	0.00865485	0.598929	0.116942	-3.42966	0.00060433	0.408486	0.87816
CHCHD10	0.598484	0.138422	4.32363	1.53484e-05	1.81936	0.251839	3.2535	0.00113991	1.38705	2.3864
FOXD1	1.1486	0.443318	2.59092	0.00957185	3.15379	1.39813	1.54048	0.123444	1.32275	7.51943
HOXA10	0.205135	0.0575113	3.56686	0.000361278	1.22769	0.0706061	3.2248	0.00126059	1.09682	1.37418
TRNP1	0.39414	0.120792	3.26297	0.0011025	1.48311	0.179147	2.69671	0.00700277	1.17046	1.87928
LYN	0.424124	0.141593	2.99537	0.00274112	1.52825	0.21639	2.4412	0.0146386	1.1579	2.01706
CKLF-CMTM1	1.74746	0.664988	2.62781	0.00859359	5.74002	3.81705	1.2418	0.214309	1.5591	21.1326
SLC22A18AS	0.622497	0.226159	2.75248	0.00591463	1.86358	0.421465	2.04899	0.0404632	1.1963	2.90305
MPV17L2	0.687186	0.208703	3.29264	0.000992503	1.98811	0.414926	2.38142	0.0172461	1.32066	2.99288
DPP3	0.665288	0.223958	2.9706	0.00297219	1.94505	0.435609	2.16949	0.0300452	1.254	3.01692
EBLN2	-0.90795	0.322723	-2.8134	0.00490205	0.40335	0.130171	-4.5836	4.57037e-06	0.214279	0.75925
LY6G6E	0.296572	0.115075	2.57721	0.00996012	1.34524	0.154803	2.23018	0.0257352	1.07361	1.68559
SMIM3	0.318201	0.118606	2.68284	0.00730009	1.37465	0.163043	2.29788	0.0215684	1.08952	1.73441
TAS2R31	-0.522311	0.165156	-3.16253	0.00156405	0.593148	0.0979621	-4.15316	3.27919e-05	0.429123	0.819869
POLG2	-0.912742	0.278877	-3.27292	0.00106441	0.401422	0.111947	-5.34697	8.94398e-08	0.232392	0.693396
C11orf97	-0.373846	0.144815	-2.58154	0.00983601	0.688083	0.0996447	-3.13029	0.00174633	0.518053	0.913919
DENND11	-0.383633	0.130989	-2.92874	0.00340344	0.681381	0.0892537	-3.56981	0.000357241	0.527098	0.880823
AL157935.2	1.24121	0.424509	2.92386	0.00345721	3.45978	1.46871	1.67479	0.0939753	1.50559	7.95046
CUX1	-0.710746	0.245545	-2.89457	0.00379682	0.491278	0.120631	-4.21719	2.47366e-05	0.303612	0.794941
BLID	-0.590728	0.207851	-2.84207	0.00448218	0.553924	0.115134	-3.87441	0.000106882	0.368576	0.832479
LYPD8	-0.291399	0.102237	-2.85022	0.00436884	0.747217	0.0763935	-3.30896	0.000936445	0.611537	0.913001
AC107871.1	-0.648451	0.243711	-2.66074	0.00779696	0.522855	0.127426	-3.7445	0.000180752	0.32429	0.843002
HOXB7	0.227635	0.0781824	2.91159	0.0035959	1.25563	0.0981679	2.60398	0.0092148	1.07724	1.46356
MRC1	0.17742	0.0556382	3.18881	0.00142858	1.19413	0.0664394	2.92195	0.00347851	1.07076	1.33172
PECAM1	0.286451	0.100837	2.84072	0.00450111	1.33169	0.134284	2.47008	0.0135083	1.09288	1.62269
GOLGA6L7	0.226772	0.0853664	2.65645	0.00789672	1.25454	0.107096	2.37678	0.0174644	1.06126	1.48303
CORO7	0.544544	0.203679	2.67354	0.00750554	1.72382	0.351106	2.06155	0.039251	1.15643	2.56959
C19orf84	0.414699	0.124939	3.3192	0.000902746	1.51392	0.189148	2.71701	0.00658754	1.18509	1.93397
DPEP2NB	0.714184	0.265195	2.69305	0.00708008	2.04252	0.541666	1.92465	0.0542726	1.2146	3.43479
MSMB	-0.809301	0.263999	-3.06555	0.00217269	0.445169	0.117524	-4.721	2.34686e-06	0.265344	0.746863
RHEX	-0.165071	0.059575	-2.77081	0.00559173	0.847834	0.0505097	-3.01262	0.00259005	0.754398	0.952842
EDDM13	-0.413953	0.139799	-2.96105	0.00306593	0.661032	0.0924119	-3.66801	0.000244444	0.502603	0.869401
CCL5	0.310483	0.104278	2.97746	0.00290649	1.36408	0.142244	2.55958	0.01048	1.11194	1.67341
DOC2B	-0.321399	0.0997249	-3.22286	0.00126918	0.725134	0.0723139	-3.80102	0.000144103	0.596392	0.881666
AC092042.3	-1.64603	0.567527	-2.90036	0.00372737	0.192814	0.109427	-7.37648	1.62537e-13	0.0633955	0.586432
CASTOR2	-0.490006	0.168637	-2.90568	0.00366457	0.612623	0.103311	-3.74962	0.000177103	0.440199	0.852585
CCL23	0.178396	0.0542028	3.29127	0.000997356	1.1953	0.0647885	3.0144	0.00257486	1.07483	1.32927
PRSS2	0.216034	0.0715765	3.01822	0.00254262	1.24114	0.0888368	2.71447	0.00663828	1.07869	1.42807
KCNE1B	0.6097	0.163752	3.72332	0.000196618	1.83988	0.301284	2.78767	0.0053088	1.33476	2.53615
RAB7B	-0.196231	0.0648575	-3.02557	0.00248165	0.821822	0.0533014	-3.34283	0.000829276	0.723721	0.933222
CCL3	0.44096	0.126947	3.47357	0.000513585	1.5542	0.197301	2.8089	0.00497118	1.21185	1.99326
CISD3	0.703551	0.214137	3.28552	0.00101794	2.02092	0.432752	2.35912	0.0183182	1.32823	3.07483
AL031777.2	0.331624	0.126906	2.61313	0.0089716	1.39323	0.17681	2.22402	0.026147	1.08642	1.78667
BX276092.9	2.96793	0.840248	3.53221	0.000412105	19.4516	16.3442	1.12894	0.258923	3.74745	100.966
PRR33	0.294499	0.103908	2.83422	0.00459371	1.34245	0.139492	2.45501	0.0140882	1.0951	1.64568
AL139142.2	2.13079	0.736702	2.89233	0.00382393	8.42149	6.20413	1.19622	0.231611	1.9875	35.6838
AC004687.2	-0.559677	0.204568	-2.7359	0.00622098	0.571394	0.116889	-3.66679	0.000245613	0.382655	0.853225

## Sheet: Table S3
Gene	log_rank_P-value
PARP3	1.63021e-07
SPATA9	5.43537e-07
CLCN5	8.45996e-07
PLA2G4A	2.29513e-06
DESI1	2.36875e-06
TRH	2.43719e-06
TCF15	5.152e-06
RHOBTB2	5.92092e-06
NUP210	6.73989e-06
CCND3	6.84707e-06
DCSTAMP	7.8072e-06
SRP14	9.16229e-06
RINL	1.01317e-05
SRSF12	1.16951e-05
HTR7	1.17402e-05
SYCE1	1.2073e-05
CD52	1.42001e-05
BLOC1S2	1.45803e-05
FIBP	1.46728e-05
KCNJ16	1.90705e-05
RAC2	2.01121e-05
LGALS1	2.02511e-05
PPIF	2.39231e-05
ULBP3	2.94353e-05
PPP1R7	3.02229e-05
AIFM2	3.10108e-05
PTPA	3.56694e-05
DOCK1	3.617e-05
CCL22	3.72698e-05
CCND2	3.74583e-05
UTF1	4.19145e-05
ATP5F1E	4.19767e-05
SH3TC1	4.22312e-05
GNGT2	4.37006e-05
PEF1	4.57078e-05
KBTBD8	4.64565e-05
DNTTIP1	5.05015e-05
CASP1	5.05895e-05
SDHB	5.13406e-05
PYM1	5.38291e-05
HCLS1	5.4378e-05
MMP7	5.67008e-05
CBR1	6.25282e-05
SYTL4	6.44251e-05
TFEB	6.49251e-05
ISG20L2	6.90855e-05
FUT1	7.13609e-05
OLFML2A	7.33304e-05
METTL7B	7.49309e-05
HHIP	7.90468e-05
CLTA	8.05646e-05
SLC8A1	8.13451e-05
LPO	8.39022e-05
SUCLG2	8.48082e-05
ARHGEF35	8.62418e-05
ECHS1	8.83584e-05
SASH3	9.13524e-05
UBL7	9.14791e-05
MPV17L	9.19863e-05
NAXE	9.46447e-05
TMEM273	9.47273e-05
HES3	9.58172e-05
CCDC167	9.68923e-05
PARK7	0.000100137
PRR33	0.000100181
IL4I1	0.000100551
LSM4	0.000105371
ROBO3	0.000114061
LPCAT3	0.000117705
ZBTB38	0.000120182
SNAPIN	0.000127016
S100A4	0.000127649
NUDT14	0.000131954
LSP1	0.000132101
CALCRL	0.000140298
IL2RA	0.000140791
MYO7A	0.000142242
ARF3	0.000149926
DNAJC8	0.000150249
CHCHD10	0.000157974
MISP	0.00015832
SLC14A1	0.000161242
FNBP1L	0.000167604
LMNA	0.00017063
PTPN1	0.000171358
PTP4A3	0.000176218
LST1	0.000177327
PSMB8	0.000180276
DOK2	0.000180932
LILRA1	0.00018253
JPH4	0.000185323
TGIF1	0.00018881
RHOBTB3	0.00019273
FAM217A	0.000198236
HEXIM1	0.000198575
UBE2Q1	0.000204003
APOBEC3C	0.000205848
GPD1L	0.000208183
CYTH4	0.00022235
VSTM4	0.000228708
FAM83F	0.000231351
TRIM6	0.000241796
SELPLG	0.000241846
SELENOW	0.000243675
RHBDF2	0.000245449
FGD2	0.000247051
GPR55	0.000255055
ETV6	0.000256057
SMIM29	0.000261876
SCNM1	0.000261954
LSM10	0.000274248
HTR1F	0.000275932
GNRHR	0.00027666
FAM53B	0.000279536
LRRC9	0.000302924
DUSP7	0.000311648
NSMCE3	0.000312707
ZNF124	0.000312811
SOCS1	0.000313116
MYBPHL	0.000317681
RECK	0.000318044
SLC50A1	0.000321713
NTMT1	0.000329225
HGF	0.000333419
CARMIL1	0.00036398
ZNF534	0.000364356
GALNT12	0.000364929
RPS6KA1	0.000365325
ARHGEF1	0.000365897
TRIM38	0.000367593
VSIR	0.000405691
MRPS18B	0.000409727
MFNG	0.000415938
KCNMB1	0.000427063
RNASEH2B	0.000429828
CARS1	0.00044192
PSMD13	0.000442123
AC139491.7	0.000452804
CISD3	0.000463645
UNC93B1	0.000471035
CRIP3	0.000471477
FRMD6	0.000488828
BCAN	0.000493889
ZNF385A	0.000519336
EPAS1	0.000519791
MPZL3	0.000544042
SRC	0.000544704
DPPA2	0.000545243
ATP6V0E2	0.0005502
RSPO2	0.000552556
TNFSF15	0.00055644
BCL2A1	0.000558153
ZNF296	0.000562338
GRINA	0.000571492
ARMH4	0.000586804
LAMA3	0.000588447
CFL1	0.000591382
G6PD	0.000596449
TACC3	0.000613084
CSRP1	0.000616532
NDUFA1	0.000638711
TBCC	0.000663289
ECHDC3	0.000669703
PRR7	0.000675411
APH1A	0.000676724
AIF1	0.000681225
SEC23B	0.000681906
CREB3	0.000692925
FKBP1B	0.000699789
FBXW4	0.000703162
FAM207A	0.00070634
ABHD17C	0.000718821
CYB561	0.000731201
SEL1L3	0.000735903
EMP3	0.000743692
ARPP21	0.000754217
KCNK1	0.000771896
COMMD7	0.000781159
BNC1	0.000785844
POU3F3	0.000791409
PATE2	0.000800226
LAP3	0.000801506
TRPM6	0.000805871
TAAR1	0.000806066
MYBPH	0.000811226
AKAP9	0.000823044
TREML2	0.000836026
NCALD	0.000838724
NME5	0.000842941
MRPL34	0.000850053
MPO	0.000851665
TAGLN2	0.000852473
CNNM1	0.000854694
CCDC102A	0.000866058
STARD7	0.00089693
TOMM40L	0.000897199
STXBP5	0.000898746
NINJ2	0.000899308
IL12RB1	0.000900549
FAM83G	0.000907356
TAPBPL	0.000908866
MFSD5	0.000909335
R3HDM4	0.000912823
ARF6	0.000919775
NIF3L1	0.000922756
TBX1	0.000934324
PRDM16	0.000948872
ASTN2	0.000960951
MEI1	0.000968372
KCNQ1	0.000971963
CPA2	0.000980353
POMP	0.000981828
SNRNP25	0.000989089
ID1	0.000997002
ATP10B	0.00101057
HOPX	0.00101512
CD37	0.00103179
NOP10	0.00103669
OGFR	0.00103855
FNDC3B	0.00104486
SLC2A5	0.00104547
ARHGAP28	0.0010458
VNN1	0.0010461
PODXL2	0.00105687
UBE2L3	0.00105825
SORT1	0.00106699
UNC119	0.00107398
SMAP2	0.00107674
CAPN1	0.00107751
SPAG1	0.00108604
CTSZ	0.00109053
UCP2	0.00109076
SNX8	0.00109742
ITGB6	0.00111453
CDH23	0.00112252
SPATS2L	0.00112443
PKN1	0.00113286
M1AP	0.00114593
NRGN	0.00115675
PMM1	0.00116449
CLIP4	0.00117144
PIK3IP1	0.00117164
ANKRD24	0.00118061
SERINC5	0.00118403
CTSV	0.00118678
H2AZ2	0.00122502
KCNE1B	0.00122545
NRBP2	0.00123433
ARL6IP5	0.00124667
NDUFA12	0.00126194
CPNE8	0.0012668
PNPLA6	0.00128601
TRAPPC1	0.00131175
ADGRE5	0.00131474
PPFIA2	0.00132388
KIR2DL4	0.00133019
PTPN13	0.00133268
C6orf89	0.00134627
PRRT4	0.00135954
GTF3C5	0.00136168
TSEN34	0.00136551
PAQR8	0.00136563
AKNAD1	0.00137862
SFXN3	0.00138301
MYB	0.00138629
MRPL18	0.00138829
RPA2	0.00138867
CCDC124	0.00139488
RMND5B	0.00140704
TOGARAM1	0.00142686
ARPC5L	0.00142707
ITGB4	0.00142973
NAT1	0.00143159
ILRUN	0.00144295
AKAP12	0.00145891
SNN	0.00146588
TNFAIP2	0.00146957
NINJ1	0.00148025
TBC1D12	0.00148634
HRH1	0.00148668
PROM2	0.00148974
SEPHS2	0.00149065
ALDH16A1	0.00149088
KDM5B	0.00149837
STIM2	0.00150519
MRC1	0.00150834
YWHAB	0.00150929
MTCH1	0.00151354
SRPX2	0.00156727
FAM162A	0.00157275
HSDL1	0.00157772
F12	0.00158217
FREM3	0.00158986
DEDD	0.00159686
ABCB11	0.00161556
ADSS2	0.00161863
KCTD17	0.00162318
CLDN12	0.00162932
ZNF3	0.00166742
RD3L	0.0016789
PHLDB3	0.00168155
TWF2	0.00169636
HLA-DRB5	0.00169642
ZFHX3	0.0017204
CHP1	0.0017257
PDLIM7	0.00172607
A2ML1	0.00172919
ITGB2	0.00174222
SYP	0.00174727
GNAZ	0.00175252
P2RY12	0.00177135
MIEN1	0.00178436
CCL3	0.00179646
TRIM44	0.00180744
GPR12	0.00182017
BLOC1S1	0.00182427
CCDC88B	0.0018363
CDCP1	0.00184854
ITM2A	0.00185192
BFSP1	0.00185889
ADAMTS3	0.00186203
WASHC3	0.00189424
BCKDK	0.00192536
SUMO3	0.00194554
PBX3	0.00197745
GHITM	0.00198491
MRPL28	0.00199809
TUFT1	0.00203086
ALDOC	0.00203611
ERCC1	0.00204024
STAC3	0.00204855
SMIM15	0.00205365
OR2K2	0.00206108
TRAT1	0.00208135
IL6R	0.00208447
KIAA1958	0.00209907
PLAAT4	0.00211376
KDM3A	0.00211564
CSK	0.00211946
FERMT3	0.00212135
TNNI2	0.00214741
FKBP7	0.00215037
SDHA	0.00215777
IGDCC4	0.00215825
ATP13A2	0.00217319
TCTA	0.00217567
FUT7	0.00217981
ZDHHC7	0.00219577
PSMF1	0.00219946
ITPKA	0.00220573
TSPAN10	0.00220909
BATF	0.00221174
PDGFRA	0.00221364
SLC35E4	0.00221499
WDFY3	0.00222313
VIT	0.0022316
HSD17B10	0.00224956
CSTB	0.00226182
LRP10	0.00229934
SPG21	0.00230071
SCHIP1	0.00233247
DPY19L2	0.00235343
ENO1	0.00236345
PDE4DIP	0.00240723
SLC25A1	0.00240896
GLTP	0.00243507
CHMP4C	0.0024355
LRRC20	0.00243645
SYK	0.00244397
ITPK1	0.00244625
STK10	0.00244955
STK26	0.0024538
TRIM24	0.00246774
ZNF366	0.00246921
ZCWPW2	0.002484
SDHAF1	0.00251595
NARS2	0.00257152
HMOX2	0.00257532
PSMA5	0.00258426
INPP1	0.00261252
SLC9A6	0.00261392
DDIT4	0.00261981
USP27X	0.00262118
TMEM38B	0.00262133
ANAPC16	0.00263221
MORC1	0.00263321
SLC29A4	0.00264399
ARHGAP4	0.00267561
MYCBP	0.00269987
WAS	0.00271136
MED20	0.00274957
CLCNKA	0.00275635
TPP2	0.00276248
FAAP24	0.00276449
MRPL14	0.00278202
C19orf53	0.00280691
ATL2	0.00282323
HPS6	0.00282686
BYSL	0.00285729
KLRG1	0.00286949
SIGMAR1	0.00288659
INSYN2A	0.00291125
IFI27L2	0.00292923
LAMTOR2	0.00293512
RDH5	0.00294888
OR9A2	0.00295178
GPX1	0.00296491
RENBP	0.00298609
CDC37	0.00300358
LGALS14	0.00300563
TOMM34	0.00300961
MRPL49	0.00301286
MAP4K1	0.0030142
CLIC6	0.00301585
ITGAL	0.00301956
SLC48A1	0.00302189
LYPD8	0.00302957
ITGAX	0.0030323
EPOP	0.00303627
SCAMP2	0.00304816
ISG20	0.00304946
ZFYVE19	0.00305427
PRDX5	0.00305458
MTMR7	0.00307272
GABRE	0.00308009
CD109	0.00309315
INO80C	0.00313667
EI24	0.00314186
TAS2R43	0.00314209
HSPA1B	0.00317311
PPP1R18	0.00317887
SLCO2A1	0.00318734
OXGR1	0.00319543
ARHGEF5	0.00319739
PRR13	0.00320856
ODF3L1	0.00323268
CENPV	0.00323616
ADAM12	0.00324232
NDUFA3	0.0032446
ZNF492	0.0032643
DENND6B	0.00327637
LDLRAP1	0.00327807
UROC1	0.00327931
PARVB	0.00328496
VSTM2B	0.00330676
EFHD2	0.00332446
SIX3	0.00332663
MED9	0.00333891
KIR3DL2	0.00336611
RARG	0.00338283
RFTN1	0.00338439
EFNB3	0.0033844
CLIC1	0.00339978
ADAMDEC1	0.00341114
TFE3	0.00341919
MIB1	0.00344662
PAFAH2	0.00345716
COX5B	0.00346941
PEA15	0.00352132
ABHD11	0.00352334
FNDC3A	0.0035277
FGF13	0.00353463
SIRT6	0.0035451
PF4	0.00358081
GPR132	0.00360565
CPED1	0.00360877
PTPRN2	0.00367284
EHBP1L1	0.00368438
STK16	0.00369326
EBP	0.00370571
SLC35G1	0.00371493
SRP19	0.00371552
AGPAT3	0.00373601
UROD	0.0037628
DNASE1L1	0.00377241
AVPR1B	0.00377825
FARP2	0.00378197
NUDT16	0.00379593
SLC9A3R1	0.00379708
ROBO4	0.00379774
ZNF69	0.00381042
UBL4A	0.00381852
RCAN1	0.0038294
ANKRD55	0.00383206
FNIP1	0.00386117
CD163	0.00386887
HIRIP3	0.00389154
GGT7	0.0038978
NPIPB2	0.00389887
GPC3	0.00389991
MLX	0.00389998
RNF166	0.00391899
ZNF672	0.00391928
TMEM109	0.00392569
NKX2-3	0.00396821
MPZL2	0.00398731
OAS1	0.00398873
LILRB1	0.00399039
CMC2	0.00399651
PPCDC	0.00403221
RIPK3	0.00403724
BTN1A1	0.00405057
TGFB1	0.00405676
MICU3	0.00406337
PLEKHA6	0.0041043
TNNC2	0.0041076
PKIB	0.00411979
OPN1SW	0.0041234
MGST1	0.00413076
TK2	0.00413698
VDR	0.00413885
SAG	0.00413963
IL15	0.00415087
JHY	0.00416079
NRM	0.00416182
ZC2HC1A	0.00417233
CGNL1	0.00417854
CAP1	0.00420645
RAD23A	0.00425226
SERF1B	0.00432392
EVA1C	0.00433847
NELFE	0.0043886
CTSD	0.00440072
AUTS2	0.00441507
NDUFB3	0.00445791
NECAP2	0.00448446
ACSF2	0.00449203
UST	0.00450171
C1RL	0.00450844
FAM78A	0.00451706
LYPD3	0.00453563
SLC22A18AS	0.00454157
TRAPPC3	0.00454964
NXF5	0.00457521
UGGT2	0.00459969
NAA38	0.0046133
KIAA1549	0.00462077
ZSCAN23	0.00462706
PDE7B	0.00463394
NEDD9	0.0046622
MTA2	0.00469911
SERPINI1	0.00471074
CDK11B	0.00472181
SIPA1	0.00472268
GRIN2C	0.0047231
CORO7	0.00475403
SMIM3	0.00475692
VPS25	0.00477231
HIVEP3	0.0047755
SUCLG1	0.00477882
CYP2E1	0.00479053
IMP3	0.00480172
NDUFS2	0.00481132
ECE1	0.00481188
CPNE7	0.00484309
FBN3	0.00485153
DCLRE1B	0.0048629
SLC6A16	0.0048733
RPS6KA2	0.00489945
NDUFC1	0.00491149
LTB4R	0.00491215
ZNF555	0.00491664
RNF7	0.00491754
TMEM40	0.00493387
PMVK	0.00496929
TRNP1	0.00498942
ZCCHC17	0.0049962
LYPD5	0.0050272
SFXN1	0.00504428
KCNE1	0.005052
CACYBP	0.0050564
C11orf97	0.00505952
CHMP2A	0.0050606
MRPL4	0.00506517
CPVL	0.00507443
GCK	0.00509161
PYCARD	0.00509229
RYR1	0.00510295
CD300C	0.00510336
HOXA10	0.00511483
ARMC12	0.0051203
TALDO1	0.00512648
PAXX	0.00513043
DDX23	0.00514293
TMTC4	0.00515055
PLEKHG6	0.0051704
REEP5	0.00517813
HOXA9	0.00518099
GNB1L	0.00519797
NDUFA8	0.00523154
CLIC2	0.00523393
MSC	0.00524
TNNT3	0.00526308
PSME2	0.00526352
ABCC9	0.00526417
KCTD5	0.00527326
ZNF254	0.00532348
PFDN6	0.00533402
SIGLEC12	0.00534065
BEND3	0.00535009
LGALS2	0.00536019
ZNF532	0.0054126
KNDC1	0.00542429
RNPEPL1	0.00543521
DSC1	0.0054658
RTP5	0.00547188
PLK2	0.00547744
SH2B3	0.00553498
MMD	0.00553605
NSMCE1	0.0055393
ZBTB33	0.00555366
MED27	0.00555585
ZNF439	0.00556196
POLE4	0.00557468
SMAD3	0.00559111
CD300A	0.00562226
ZNF385C	0.00567037
DAXX	0.00568014
NCR2	0.00568165
IL1RL2	0.00568508
THAP11	0.0056915
ATP6V1F	0.00569817
STOML3	0.00573171
HCCS	0.00575173
KIR2DL1	0.00575936
ADAMTS7	0.00576902
MYO1G	0.00577658
PREX1	0.00578061
RPL39L	0.00580347
ZNF91	0.00580873
ANXA11	0.00581222
RRNAD1	0.00583671
KANSL1L	0.00583769
DNAJB13	0.00583883
ELN	0.00584395
CIRBP	0.00585029
PCDH19	0.00588619
RAB34	0.00589022
PYCR2	0.00589262
SYT17	0.00589499
HK2	0.00589908
TMEM144	0.00591424
LYN	0.00592017
ANKRD20A1	0.00592348
DIABLO	0.00595487
PPM1F	0.00596972
HHATL	0.00598121
MRPL16	0.0060317
TRIM32	0.00603892
SLC25A28	0.00604167
POLR2L	0.00604627
ZDHHC5	0.00605956
DDX28	0.00607464
FLVCR2	0.00607759
NMT2	0.00607895
FKBP1A	0.00608437
PPFIBP2	0.00611336
IFI30	0.00611987
ID4	0.00614156
IMMT	0.00615029
SIX4	0.00617752
STMN1	0.00618256
CUEDC1	0.00622099
PTTG1IP	0.0062806
COX6B1	0.00628419
ITGA7	0.00629025
MACROH2A2	0.0063167
CDK18	0.00632044
SYN2	0.006332
ARHGAP6	0.006334
DEPDC7	0.00634088
MR1	0.00637835
CYS1	0.00638079
DCUN1D2	0.00638375
FLNA	0.00646975
HDAC11	0.00647649
ITGB1	0.0064851
ARFGEF1	0.00651608
IGF2BP3	0.00656048
POLR2G	0.00658361
JAKMIP1	0.0065872
ABI3	0.00661293
PTK6	0.00661907
FAM50A	0.00662502
BEST4	0.00665652
ORAI2	0.00665925
NCF1	0.00667069
TMEM121	0.00668337
BMP5	0.00668507
RAB11FIP4	0.00673936
ANKEF1	0.00674581
CC2D2B	0.00675123
GGA1	0.00676822
CCDC146	0.00677319
SLIT2	0.00680518
HOXB6	0.00681182
RTP4	0.0068121
CCR10	0.00683842
TERF2	0.00685352
ACOX2	0.00691531
VAV1	0.00693555
LRRC37B	0.00695545
AGBL1	0.00698114
MAP3K1	0.00699101
MYOF	0.0070117
RBM28	0.00701497
FAM163B	0.00701818
SPRY2	0.00704771
SHANK1	0.00712161
RRAGD	0.00712188
STIP1	0.00713494
SIGLECL1	0.00715306
CYP3A5	0.0071698
ST6GALNAC4	0.00718048
TEX46	0.00719672
NMNAT1	0.00719701
AC048338.2	0.00727154
HPS1	0.00728492
BCO1	0.00730866
IRF2BPL	0.00731639
INAVA	0.00739037
UBA1	0.00739738
METRN	0.0074295
ERG	0.00744483
KCNQ5	0.00744965
KCNIP3	0.00745017
HOXB5	0.00745542
GALNT1	0.00746281
SSC5D	0.00746587
COX4I2	0.00746826
KLC2	0.00747708
DCTN2	0.00760229
SLC12A8	0.00761447
ZNF729	0.00762756
HNRNPAB	0.00763603
SPATA2L	0.00765096
PDE3B	0.0077219
TVP23C	0.00773194
ACBD4	0.00774672
RGS14	0.00775841
IL33	0.00777266
SAMD11	0.00778166
CRYGD	0.0077928
RAB29	0.00780573
CSF2RA	0.00783156
SLC25A37	0.0079088
GTF2B	0.0079198
SARS1	0.00792093
PLXNB1	0.00793111
PRKCD	0.00793666
IER5L	0.00796911
LGALS9	0.00797901
CMTM5	0.00802265
CAPZB	0.00805803
PPP1R9A	0.00808206
GLIPR2	0.00808858
LAT2	0.00809085
POLR3GL	0.00809095
HS3ST3A1	0.00810951
FAM8A1	0.00813881
NCKAP1L	0.00815339
ELOF1	0.00818029
KRTAP10-3	0.00820435
SPINT1	0.00820815
CLEC11A	0.00821653
MYBL2	0.00822196
NABP2	0.00825098
NUDT1	0.00829643
RNPEP	0.00829872
GRAP	0.00831274
CAMK2D	0.00831614
TRADD	0.00832578
DDAH1	0.00832801
ARL5C	0.0083838
MANSC1	0.0083896
STOX2	0.00839277
HTATIP2	0.00839894
MPG	0.00840794
CLEC2A	0.00841659
VARS1	0.0084167
MS4A4A	0.00842336
SPTY2D1OS	0.00843252
NEUROD4	0.00845013
TOP1MT	0.00846283
BORCS7	0.00851879
EXOSC4	0.00855834
PROKR2	0.00858388
PAK1	0.00865649
VSTM1	0.00867177
ATP6V1A	0.00869579
CFAP36	0.00872057
SNAPC2	0.00872883
SLC22A16	0.00873824
STK32C	0.00874922
PDZD7	0.00875594
VNN2	0.00876435
TEDDM1	0.00877158
KRI1	0.00880064
COX7A2	0.00881789
ACCS	0.00884256
FRY	0.00884924
AREG	0.00885443
UBAC1	0.00886209
TRIM41	0.00887483
CD276	0.00887955
STARD8	0.00888306
NDUFA6	0.00888501
DPP3	0.0089121
SOD3	0.00892646
C5orf47	0.00893228
KIAA0513	0.00895194
ALDH1A1	0.00895233
FGR	0.00897063
DHRSX	0.00900948
ASPG	0.00901024
OTUD7B	0.00901414
DNAJC4	0.0090435
AKR1B1	0.00904512
NAALADL2	0.00906503
NDFIP1	0.00908766
PCDH18	0.00910379
POLDIP2	0.00911996
LUC7L2	0.00912647
TF	0.00915284
APEH	0.00919999
MLF1	0.00920346
LSMEM1	0.00923356
ZNF57	0.00923979
CCL5	0.00924535
HRH4	0.00924862
SLC2A9	0.00927073
CD2BP2	0.00929909
GSG1	0.00930075
SS18L2	0.00931344
GJC3	0.00932451
ZNF559	0.00934944
PPM1N	0.00935983
AC092042.3	0.00937057
PEX11B	0.00939255
SETD9	0.00939814
PNPO	0.00940521
MED18	0.00942477
TMBIM1	0.00943738
SMIM12	0.00943772
SLC29A2	0.00944181
ZSCAN31	0.00945675
CIAO2B	0.00949447
SLC24A3	0.0094953
C22orf42	0.00950689
TRIM21	0.00954743
LIPC	0.0095826
AHRR	0.00958313
BCL2	0.00959499
RASL10B	0.00960405
HSBP1	0.00960859
TADA3	0.00963792
DNAJC1	0.00964744
AKIRIN2	0.0096944
SLC5A5	0.00975402
TEAD1	0.00976853
CARD16	0.00976887
EAF2	0.00982926
CITED2	0.00983352
TEDC1	0.00985307
PIK3R5	0.00985694
ACSM3	0.00993862
ACOXL	0.0099542
RNF113A	0.00996128
HDDC2	0.00997963

## Sheet: Table S4
Gene	logFC	AveExpr	t	P.Value	adj.P.Val	B	change
HOXA5	2.79319	3.90791	6.40529	2.53528e-09	1.56855e-06	10.9881	Up
HOXA9	2.70109	3.84558	6.82224	3.08557e-10	4.61345e-07	12.9788	Up
HOXA6	2.30475	2.88864	6.20705	6.75051e-09	3.26871e-06	10.0634	Up
CPNE8	2.30314	3.45034	7.25411	3.28123e-11	1.4718e-07	15.0991	Up
HOXA10	2.11071	2.95186	6.78427	3.74716e-10	5.17165e-07	12.7951	Up
VNN1	2.02666	3.72573	5.79303	4.96101e-08	1.15598e-05	8.18288	Up
LILRB2	1.94084	4.58751	5.78823	5.07495e-08	1.16737e-05	8.16149	Up
METTL7B	1.92431	3.25134	6.64307	7.68404e-10	7.40064e-07	12.1161	Up
HOXB4	1.91641	3.64382	5.11968	1.07912e-06	8.62445e-05	5.28956	Up
NKX2-3	1.87228	1.87332	5.23628	6.43167e-07	6.17096e-05	5.77459	Up
HOXB3	1.8504	3.4499	4.69624	6.65405e-06	0.000280251	3.58953	Up
LILRA5	1.83226	3.32544	5.05937	1.40653e-06	0.00010217	5.04142	Up
PPBP	1.82311	4.02668	4.62338	9.00915e-06	0.000352931	3.30723	Up
EREG	1.82171	3.06831	4.39409	2.29144e-05	0.000669482	2.43945	Up
HOXA3	1.80769	2.45328	5.83611	4.04488e-08	1.06725e-05	8.37517	Up
PF4	1.78672	3.25571	4.94943	2.26854e-06	0.000138275	4.59419	Up
MPEG1	1.78376	6.1274	4.0058	0.000103555	0.00197775	1.04486	Up
HOXB5	1.7677	2.03278	5.29013	5.05258e-07	5.32638e-05	6.00097	Up
THBS1	1.75525	3.13829	5.59272	1.26816e-07	2.08746e-05	7.29957	Up
MAFB	1.75307	3.83013	4.61343	9.38749e-06	0.000362216	3.26892	Up
ADGRE1	1.72978	4.15132	6.96735	1.46238e-10	2.6238e-07	13.685	Up
CD14	1.7117	4.93092	3.74949	0.000265905	0.00378298	0.178975	Up
S100A9	1.71078	9.36577	3.48314	0.000676269	0.00736263	-0.672106	Up
FGR	1.6685	6.35055	5.24545	6.17316e-07	6.02333e-05	5.81306	Up
SORT1	1.66703	3.5764	5.28692	5.12596e-07	5.34709e-05	5.98744	Up
MEIS1	1.66015	3.31579	4.64636	8.19065e-06	0.000328028	3.39593	Up
CD300E	1.65297	3.48393	3.69936	0.00031815	0.00430162	0.0149133	Up
HK3	1.64147	4.3538	4.29018	3.46239e-05	0.000900323	2.05679	Up
S100A8	1.61173	8.03914	3.30984	0.00120902	0.0110169	-1.19809	Up
LILRB4	1.59375	2.87037	4.50585	1.45936e-05	0.000485786	2.85847	Up
C5AR1	1.58159	4.55369	4.25743	3.93801e-05	0.000990964	1.93761	Up
HOXA7	1.56352	1.91529	6.05	1.45061e-08	5.3116e-06	9.34175	Up
SECTM1	1.55929	2.88894	5.18397	8.11931e-07	7.14101e-05	5.55613	Up
CD163	1.53747	3.29076	3.76135	0.0002548	0.00366904	0.218024	Up
PRDM16	1.50582	1.55127	5.03492	1.56516e-06	0.000108719	4.94139	Up
JAML	1.4933	4.23741	5.04079	1.5255e-06	0.000108184	4.96541	Up
TNFRSF1B	1.47204	6.19733	5.50724	1.88232e-07	2.74574e-05	6.92824	Up
CPVL	1.45988	4.47154	4.73714	5.6057e-06	0.000249572	3.74937	Up
CD300LB	1.45747	3.34764	4.85255	3.43862e-06	0.000181458	4.20549	Up
FCN1	1.45407	5.31182	3.69083	0.000327949	0.00437826	-0.0128085	Up
HNMT	1.44503	2.30802	5.20186	7.49854e-07	6.79489e-05	5.63068	Up
HOXB2	1.43635	3.04839	4.55951	1.17206e-05	0.000423973	3.06235	Up
S100A12	1.43376	5.4848	2.83601	0.00530196	0.0303825	-2.51903	Up
LSP1	1.43235	5.30969	5.79667	4.87636e-08	1.15121e-05	8.19909	Up
LILRA1	1.42571	4.19651	4.94441	2.3183e-06	0.00013958	4.5739	Up
CX3CR1	1.42406	5.01865	4.1224	6.64895e-05	0.00143557	1.4534	Up
HMOX1	1.41628	3.93294	4.92539	2.51636e-06	0.000146995	4.49726	Up
CCL23	1.41401	2.76334	4.35175	2.71325e-05	0.000748939	2.28273	Up
DOCK1	1.41087	2.21477	4.55448	1.19651e-05	0.000429025	3.04314	Up
HOXB6	1.40549	1.54892	4.78582	4.56554e-06	0.000215	3.94085	Up
C1QA	1.40437	3.24086	3.84	0.000191534	0.00300919	0.47959	Up
ITGAX	1.39188	5.63215	5.71172	7.2774e-08	1.44429e-05	7.82212	Up
PRKAR2B	1.36657	4.55559	6.08992	1.19542e-08	4.66267e-06	9.52424	Up
ITGAM	1.36359	5.60429	5.33113	4.20043e-07	4.76989e-05	6.1743	Up
PBX3	1.35848	4.92711	5.00992	1.7453e-06	0.000115978	4.83944	Up
SPINK2	1.35778	5.92041	3.0189	0.00305555	0.020869	-2.02997	Up
FPR1	1.35727	3.82556	3.61706	0.000425515	0.00528888	-0.250535	Up
LDLRAD3	1.34845	2.57762	4.40651	2.18018e-05	0.00064656	2.48564	Up
CAVIN2	1.34517	3.2748	4.73238	5.71899e-06	0.000252734	3.73071	Up
LILRA6	1.32315	3.40059	3.93722	0.000133839	0.00234735	0.808785	Up
TNFAIP2	1.3196	6.07585	5.24883	6.08055e-07	6.02333e-05	5.82724	Up
FGD2	1.31114	3.673	4.66986	7.42803e-06	0.000304278	3.48698	Up
CD1D	1.29794	2.99249	4.17639	5.40006e-05	0.00124814	1.64558	Up
LRRC25	1.2952	4.64481	4.09678	7.33428e-05	0.00153192	1.36285	Up
CES1	1.2823	1.93902	3.36911	0.000993513	0.00960008	-1.02071	Up
LILRB1	1.28036	3.65512	4.89783	2.8329e-06	0.00016034	4.38652	Up
VNN2	1.26424	3.73591	4.23092	4.36839e-05	0.00106781	1.84163	Up
CYP27A1	1.2559	2.03476	4.37947	2.42938e-05	0.000694076	2.38522	Up
LILRB3	1.25046	4.2724	4.3524	2.70627e-05	0.000748166	2.28512	Up
VCAN	1.2345	5.2714	2.53348	0.012485	0.0549167	-3.26851	Up
DDIT4	1.23139	3.57178	5.05476	1.43516e-06	0.000103829	5.02255	Up
VSIR	1.22516	7.10019	6.01815	1.69194e-08	5.72769e-06	9.19663	Up
TLR8	1.22159	3.4136	3.17628	0.00186458	0.0149017	-1.58806	Up
KLF4	1.22025	4.98326	3.6981	0.000319571	0.00430515	0.0108409	Up
MARCKS	1.21641	3.74831	4.61998	9.13675e-06	0.000354208	3.29413	Up
C1QC	1.20928	2.77141	3.42086	0.000835291	0.0084911	-0.863671	Up
IL1RN	1.20202	3.1743	4.14728	6.0425e-05	0.00133982	1.54172	Up
C1QB	1.20155	2.88273	3.31314	0.00119595	0.0109255	-1.18827	Up
IL2RA	1.20001	2.18653	4.55397	1.19898e-05	0.000429025	3.04122	Up
S100A6	1.19961	7.39611	5.76815	5.57996e-08	1.22225e-05	8.07216	Up
CD300C	1.19918	4.27173	4.24113	4.19766e-05	0.00103882	1.87852	Up
CD86	1.19766	3.94394	3.843	0.000189445	0.00298685	0.489646	Up
SLC15A3	1.19409	2.56974	4.52656	1.34122e-05	0.000460028	2.93695	Up
DHRS9	1.19144	2.92093	4.16077	5.73617e-05	0.00130112	1.58978	Up
LMNA	1.19042	4.60256	4.49659	1.51537e-05	0.000496147	2.82347	Up
MYOF	1.18839	2.86455	3.93723	0.000133836	0.00234735	0.808801	Up
C3orf80	1.18548	3.38441	2.97667	0.00347788	0.0227001	-2.14526	Up
CCR1	1.18131	4.45186	3.82293	0.000203841	0.00313664	0.422472	Up
CLEC7A	1.17913	3.82861	3.29596	0.00126542	0.0114439	-1.23922	Up
HTR7	1.17485	1.44872	5.53416	1.66276e-07	2.50699e-05	7.04482	Up
HOXA4	1.1742	1.54484	5.10956	1.12835e-06	8.85568e-05	5.24776	Up
CD36	1.17134	4.93421	3.66067	0.000364959	0.00474446	-0.110469	Up
KCNQ1	1.16809	2.95147	5.47179	2.21498e-07	3.05702e-05	6.77529	Up
CHST15	1.16604	3.26868	3.88226	0.000164025	0.00269097	0.621897	Up
AQP9	1.16101	2.68152	3.49624	0.000646646	0.00713895	-0.631425	Up
APOBEC3A	1.14912	3.1173	3.59988	0.000451883	0.00553804	-0.305342	Up
MS4A6A	1.14555	4.88102	2.91619	0.0041767	0.0257697	-2.3079	Up
ST8SIA6	1.14222	3.32629	3.51574	0.000604818	0.00682758	-0.570661	Up
IGF2R	1.1366	3.53427	5.25883	5.81433e-07	5.86071e-05	5.86923	Up
ITGB3	1.13618	2.26898	4.04855	8.81181e-05	0.00175864	1.19359	Up
VDR	1.13294	3.00722	5.30145	4.80172e-07	5.1899e-05	6.04875	Up
ST14	1.13141	2.8338	4.11205	6.91796e-05	0.00147619	1.41678	Up
LRP1	1.12934	4.03392	3.10871	0.00231012	0.0172917	-1.78014	Up
BCL2A1	1.12927	4.7058	4.51938	1.38109e-05	0.000467451	2.90972	Up
HTR1F	1.12206	2.3189	3.42339	0.000828218	0.00844312	-0.855964	Up
CD4	1.11816	5.84762	4.78731	4.53691e-06	0.000214779	3.94672	Up
NINJ1	1.11789	4.59251	6.10238	1.12517e-08	4.48619e-06	9.58137	Up
CDA	1.11269	4.65984	2.99828	0.0032555	0.0217058	-2.08645	Up
PLA2G4A	1.1122	4.33081	5.59493	1.25519e-07	2.08746e-05	7.30924	Up
RTL8C	1.10647	4.18288	3.73583	0.000279275	0.00392385	0.134086	Up
TFEB	1.10641	3.13692	6.67878	6.41196e-10	7.19022e-07	12.2872	Up
MPP7	1.10319	3.06112	5.67848	8.50425e-08	1.57302e-05	7.67549	Up
ITGB2	1.10159	7.60264	5.21611	7.03747e-07	6.6108e-05	5.69018	Up
BAG3	1.10007	2.02838	5.87241	3.40336e-08	9.69256e-06	8.53786	Up
LYZ	1.093	10.6941	2.5694	0.0113191	0.0513625	-3.18348	Up
BEX3	1.09245	4.20704	3.03369	0.00291923	0.0202071	-1.98927	Up
NCF1	1.09206	3.50095	3.57917	0.000485712	0.005837	-0.371113	Up
TNS3	1.0857	4.73779	5.38472	3.29529e-07	4.03703e-05	6.40214	Up
EPB41L3	1.0856	1.26331	4.49154	1.54682e-05	0.0005046	2.80438	Up
HOXA2	1.08542	1.62562	5.08669	1.24774e-06	9.48599e-05	5.15357	Up
IFITM3	1.08307	5.9868	3.1801	0.00184191	0.0147996	-1.57708	Up
CYP7B1	1.08257	2.22703	3.65037	0.000378479	0.0048609	-0.143676	Up
ABI3	1.08198	3.46469	4.7292	5.79576e-06	0.000255498	3.71828	Up
LGALS2	1.08179	3.04826	2.64858	0.00908727	0.0442812	-2.99224	Up
PTAFR	1.0813	5.15257	3.79794	0.000223229	0.00331829	0.339185	Up
SLC43A2	1.07876	3.44063	5.11918	1.08154e-06	8.62445e-05	5.28745	Up
KIAA0513	1.0754	3.47229	5.21125	7.19151e-07	6.67455e-05	5.66988	Up
KCTD12	1.07458	4.72279	2.90194	0.00435913	0.0265124	-2.34581	Up
CTSL	1.07388	2.19993	5.02817	1.61193e-06	0.000111236	4.91383	Up
SEL1L3	1.07074	4.83565	5.69214	7.97731e-08	1.50662e-05	7.73569	Up
DOK2	1.06075	5.14083	5.43075	2.67235e-07	3.52554e-05	6.59893	Up
RAB31	1.06053	4.53241	3.59997	0.000451735	0.00553804	-0.305043	Up
NCF2	1.06017	6.24773	3.72554	0.000289759	0.004027	0.100374	Up
SHTN1	1.05035	1.84911	4.06573	8.25551e-05	0.00166802	1.25371	Up
IRF8	1.04876	5.25076	3.16618	0.00192565	0.0152539	-1.61699	Up
TNNI2	1.04862	2.33296	4.28485	3.53585e-05	0.000915445	2.03735	Up
MEFV	1.04775	3.05215	3.10563	0.00233265	0.0173718	-1.78883	Up
MS4A4A	1.04597	3.01206	3.3874	0.000934639	0.00916932	-0.96544	Up
BASP1	1.04415	4.56148	3.2145	0.0016493	0.0136556	-1.47784	Up
CYTH4	1.03714	5.5544	4.8011	4.27958e-06	0.000208653	4.00122	Up
NLRP12	1.03709	3.11695	3.33192	0.00112407	0.0104706	-1.1323	Up
LGALS1	1.03165	7.78913	3.73499	0.000280114	0.00393255	0.131342	Up
LST1	1.03108	5.94451	4.35334	2.69623e-05	0.000748166	2.28857	Up
RBM47	1.03026	3.48203	3.22445	0.00159721	0.0134065	-1.44898	Up
ZNF532	1.02958	1.66136	5.12233	1.06658e-06	8.58143e-05	5.3005	Up
SMPDL3A	1.02684	1.47805	4.3447	2.79044e-05	0.000760882	2.25672	Up
DPPA4	1.0263	1.58506	3.13101	0.00215323	0.01651	-1.71716	Up
FCGR3A	1.02496	4.25484	3.27203	0.00136856	0.0120425	-1.30987	Up
EPGN	1.02197	2.52585	3.55425	0.000529599	0.00619028	-0.44987	Up
HCK	1.01964	6.07762	4.15266	5.91856e-05	0.00132088	1.56086	Up
TMEM273	1.01875	2.53553	3.90605	0.00015024	0.00252634	0.702532	Up
LFNG	1.00961	4.28099	4.89215	2.9028e-06	0.000162218	4.36374	Up
SIGLEC9	1.00414	3.45746	3.06162	0.00267693	0.0191761	-1.91192	Up
ACSM1	-1.00015	3.40554	-3.38204	0.000951544	0.00929374	-0.981663	Down
CCND2	-1.0054	6.30384	-5.04571	1.4931e-06	0.000107157	4.9855	Down
UMODL1	-1.00704	2.27846	-3.59132	0.000465583	0.00565955	-0.332558	Down
JUP	-1.0095	6.25407	-3.98222	0.000113143	0.00208289	0.963324	Down
TPSD1	-1.01048	3.0173	-2.49457	0.0138681	0.0592291	-3.35938	Down
CYP4F2	-1.02289	1.52504	-4.89852	2.82456e-06	0.00016034	4.38927	Down
UNCX	-1.02446	0.791842	-3.76991	0.000247055	0.0035834	0.246286	Down
TPSAB1	-1.03198	4.32833	-2.62582	0.00968421	0.0459302	-3.04775	Down
CERS4	-1.03472	3.49886	-4.4115	2.13701e-05	0.000640103	2.5042	Down
KIT	-1.03577	6.65653	-4.08954	7.5397e-05	0.00155661	1.33737	Down
AFF2	-1.03579	2.83015	-3.80894	0.000214487	0.00322846	0.375798	Down
CD200	-1.07411	4.2245	-3.11497	0.00226508	0.0170617	-1.76251	Down
DOC2B	-1.07736	1.26526	-4.60117	9.87497e-06	0.000374581	3.22179	Down
RAB7B	-1.0794	4.85265	-3.83799	0.000192948	0.00302084	0.472839	Down
ZBED2	-1.11756	3.03187	-4.51843	1.38646e-05	0.00046759	2.90611	Down
IRX1	-1.11974	1.13527	-4.29123	3.44813e-05	0.000899221	2.06061	Down
PALM	-1.12614	2.92037	-4.15043	5.96956e-05	0.00132886	1.55294	Down
ST18	-1.12694	1.28539	-4.13165	6.41701e-05	0.00140407	1.48618	Down
RHEX	-1.15514	5.44539	-3.59331	0.000462362	0.00562421	-0.326233	Down
TPSB2	-1.15517	3.60156	-2.99167	0.00332214	0.0219867	-2.10449	Down
MSLN	-1.16612	1.20892	-3.34895	0.00106242	0.010075	-1.08134	Down
APP	-1.16795	5.02059	-2.86106	0.00492371	0.0288886	-2.45363	Down
IGLL1	-1.17424	5.64173	-2.89377	0.00446693	0.026976	-2.36745	Down
POU4F1	-1.20296	0.92755	-3.47137	0.000703954	0.00755856	-0.708531	Down
CD96	-1.20628	5.82735	-3.52376	0.000588367	0.00668595	-0.545591	Down
CPA3	-1.21561	6.62279	-2.80311	0.00583904	0.0326165	-2.60416	Down
ARPP21	-1.22744	1.01379	-5.20815	7.29134e-07	6.67455e-05	5.65695	Down
FGFR1	-1.25362	2.65049	-4.81672	4.00519e-06	0.000200955	4.06307	Down
SLC28A3	-1.26518	1.79605	-4.74814	5.35238e-06	0.000241895	3.7925	Down
MEST	-1.29792	4.94463	-4.52002	1.37754e-05	0.000467216	2.91212	Down
TMIGD2	-1.30368	3.6099	-4.22988	4.38631e-05	0.00106928	1.83784	Down
NOG	-1.32019	3.25993	-4.57793	1.08668e-05	0.000400352	3.13272	Down
HPGDS	-1.32275	3.03694	-3.33829	0.00110064	0.0103229	-1.11327	Down
UGT2B11	-1.33108	2.20031	-3.57739	0.000488738	0.00584939	-0.37677	Down
SHANK1	-1.37684	2.9905	-4.37075	2.51554e-05	0.000714142	2.35289	Down
VSTM1	-1.43209	4.2161	-3.78665	0.000232553	0.00341281	0.301694	Down
CLEC5A	-1.46382	3.4108	-4.41721	2.0885e-05	0.000629779	2.52552	Down
LTK	-1.47077	3.53497	-4.95684	2.19712e-06	0.000136042	4.6241	Down
ZNF608	-1.48152	2.64617	-6.38259	2.83831e-09	1.59809e-06	10.8815	Down
SIX3	-1.4826	0.896361	-5.00239	1.80342e-06	0.000118091	4.8088	Down
ELANE	-1.53969	7.55437	-2.9813	0.00342913	0.0225038	-2.1327	Down
KCNE5	-1.56748	2.39853	-3.76047	0.000255603	0.00367384	0.215144	Down
NTNG2	-1.57302	4.35722	-4.60767	9.61366e-06	0.000366996	3.24676	Down
ITM2A	-1.61716	6.63658	-5.17271	8.53549e-07	7.39825e-05	5.50927	Down
UGT3A2	-1.67653	1.92945	-4.95427	2.22162e-06	0.000136042	4.61373	Down
CYTL1	-1.7201	6.25391	-4.83584	3.69238e-06	0.000189896	4.139	Down
PRRT4	-1.72063	2.90303	-5.74934	6.09737e-08	1.27642e-05	7.98867	Down
LPO	-1.95951	3.69176	-5.70569	7.48627e-08	1.44429e-05	7.79549	Down
HGF	-1.97765	4.75857	-6.32068	3.85784e-09	2.0358e-06	10.5916	Down
MPO	-2.10917	10.7257	-4.24399	4.15092e-05	0.00103009	1.88888	Down
TRH	-2.74628	3.70583	-5.59295	1.26681e-07	2.08746e-05	7.30057	Down
